# Supplementary material for: Insights into the activity of nickel boride/nickel heterostructures for efficient methanol electrooxidation
Source: Nat Commun. 2022 Aug 6;13:4602. doi: 10.1038/s41467-022-32443-5 (PMC9357015; doi:10.1038/s41467-022-32443-5)
Supplement: Supplementary file 2 — Source Data [file 41467_2022_32443_MOESM2_ESM.xlsx]

## Sheet: Fig.2a
Potential (V versus RHE)	Current density (mA cm-2)
	OER	MOR
1.16	0.00605	0.07986
1.161	0.00669	0.07736
1.162	0.00429	0.07548
1.163	0.00293	0.07339
1.164	0.00273	0.07176
1.165	0.00317	0.07054
1.166	0.00509	0.06865
1.167	0.00164	0.06697
1.168	0.0014	0.06651
1.169	0.00257	0.06616
1.17	0.00216	0.06463
1.171	0.00144	0.06432
1.172	0.00313	0.06356
1.173	0.00281	0.06264
1.174	0.00297	0.06213
1.175	0.000841873	0.06142
1.176	0.00257	0.06096
1.177	0.00349	0.06101
1.178	0.00285	0.06015
1.179	0.00301	0.05974
1.18	0.00609	0.05888
1.181	0.00629	0.05867
1.182	0.00273	0.05847
1.183	0.00313	0.05852
1.184	0.00433	0.05837
1.185	0.00589	0.05816
1.186	0.00537	0.0573
1.187	0.00501	0.05735
1.188	0.00353	0.05653
1.189	0.00789	0.05607
1.19	0.00854	0.05648
1.191	0.0069	0.05612
1.192	0.00742	0.05684
1.193	0.00629	0.05694
1.194	0.00469	0.05669
1.195	0.00629	0.05633
1.196	0.0109	0.05607
1.197	0.00858	0.05541
1.198	0.00954	0.05536
1.199	0.00874	0.05562
1.2	0.00918	0.05618
1.201	0.00878	0.05562
1.202	0.00894	0.05526
1.203	0.00922	0.05572
1.204	0.01058	0.05582
1.205	0.01066	0.05531
1.206	0.01271	0.05597
1.207	0.01058	0.05582
1.208	0.00974	0.05567
1.209	0.01114	0.05526
1.21	0.01391	0.05546
1.211	0.01202	0.05612
1.212	0.01114	0.0549
1.213	0.01483	0.05536
1.214	0.01222	0.05587
1.215	0.01491	0.05582
1.216	0.01351	0.05541
1.217	0.01331	0.05567
1.218	0.01355	0.05582
1.219	0.01591	0.05506
1.22	0.01603	0.05597
1.221	0.01599	0.05638
1.222	0.01607	0.05618
1.223	0.01619	0.05556
1.224	0.01888	0.05562
1.225	0.01803	0.05628
1.226	0.019	0.05694
1.227	0.01583	0.05663
1.228	0.01515	0.05679
1.229	0.01695	0.05628
1.23	0.01591	0.05602
1.231	0.01775	0.05577
1.232	0.01711	0.05643
1.233	0.02008	0.05663
1.234	0.02032	0.05597
1.235	0.01743	0.05694
1.236	0.01968	0.0574
1.237	0.01952	0.05689
1.238	0.018	0.05638
1.239	0.02132	0.0575
1.24	0.02236	0.05699
1.241	0.02281	0.0575
1.242	0.02236	0.05847
1.243	0.02112	0.05867
1.244	0.01984	0.05893
1.245	0.0192	0.05852
1.246	0.02188	0.05877
1.247	0.02373	0.05877
1.248	0.02128	0.05877
1.249	0.02272	0.05898
1.25	0.02281	0.05954
1.251	0.02333	0.05964
1.252	0.02369	0.05949
1.253	0.02232	0.05872
1.254	0.02212	0.05944
1.255	0.02561	0.05938
1.256	0.02613	0.06005
1.257	0.02565	0.05979
1.258	0.02537	0.06056
1.259	0.02433	0.06056
1.26	0.02705	0.06061
1.261	0.02722	0.06101
1.262	0.02341	0.06076
1.263	0.02549	0.06107
1.264	0.02565	0.06219
1.265	0.02557	0.06305
1.266	0.03006	0.06203
1.267	0.02842	0.06356
1.268	0.02633	0.06341
1.269	0.03022	0.06341
1.27	0.02878	0.06407
1.271	0.02817	0.06397
1.272	0.02926	0.06412
1.273	0.02882	0.06468
1.274	0.0307	0.06468
1.275	0.03202	0.06524
1.276	0.03142	0.06611
1.277	0.03263	0.06641
1.278	0.03331	0.06636
1.279	0.02978	0.06621
1.28	0.0323	0.06743
1.281	0.03239	0.06835
1.282	0.03263	0.06814
1.283	0.03351	0.06825
1.284	0.03635	0.06967
1.285	0.03607	0.07003
1.286	0.03351	0.0711
1.287	0.03471	0.0714
1.288	0.03463	0.07237
1.289	0.03467	0.07308
1.29	0.03547	0.07258
1.291	0.0378	0.07359
1.292	0.03555	0.07456
1.293	0.03756	0.07522
1.294	0.03752	0.07578
1.295	0.03868	0.07645
1.296	0.03732	0.07726
1.297	0.03812	0.07711
1.298	0.04112	0.07899
1.299	0.04137	0.07981
1.3	0.04024	0.0796
1.301	0.04064	0.08149
1.302	0.04112	0.08235
1.303	0.04148	0.08368
1.304	0.04204	0.08444
1.305	0.04405	0.08572
1.306	0.04513	0.08653
1.307	0.04517	0.0874
1.308	0.04333	0.08862
1.309	0.04337	0.08969
1.31	0.04208	0.09055
1.311	0.04673	0.09218
1.312	0.04774	0.0932
1.313	0.04914	0.09509
1.314	0.05034	0.09651
1.315	0.0522	0.09738
1.316	0.05292	0.09768
1.317	0.05054	0.09804
1.318	0.04649	0.10023
1.319	0.04998	0.10339
1.32	0.05144	0.10573
1.321	0.05134	0.10705
1.322	0.05317	0.10802
1.323	0.0575	0.1093
1.324	0.0574	0.11159
1.325	0.05852	0.11332
1.326	0.05918	0.11546
1.327	0.06254	0.11658
1.328	0.06295	0.11739
1.329	0.06743	0.12014
1.33	0.07013	0.123
1.331	0.07772	0.12463
1.332	0.08419	0.12666
1.333	0.08796	0.12855
1.334	0.10267	0.13099
1.335	0.11958	0.1342
1.336	0.14454	0.13685
1.337	0.17454	0.13873
1.338	0.22083	0.14235
1.339	0.28266	0.14535
1.34	0.36415	0.14816
1.341	0.46738	0.15162
1.342	0.59996	0.15483
1.343	0.75784	0.159
1.344	0.9422	0.1618
1.345	1.15662	0.1669
1.346	1.40618	0.1724
1.347	1.67763	0.17729
1.348	1.97099	0.18309
1.349	2.29949	0.18849
1.35	2.65447	0.19562
1.351	3.02066	0.20377
1.352	3.40874	0.21324
1.353	3.83401	0.22506
1.354	4.26488	0.238
1.355	4.69626	0.25205
1.356	5.14902	0.27059
1.357	5.61249	0.29402
1.358	6.05558	0.32142
1.359	6.49357	0.35554
1.36	6.94685	0.39542
1.361	7.36957	0.44986
1.362	7.76173	0.51949
1.363	8.15899	0.61116
1.364	8.53078	0.73849
1.365	8.84145	0.91216
1.366	9.14194	1.14592
1.367	9.43733	1.45252
1.368	9.65123	1.82635
1.369	9.8193	2.29287
1.37	9.967	2.82814
1.371	10.0485	3.42199
1.372	10.0128	4.06676
1.373	9.91098	4.73955
1.374	9.748	5.43423
1.375	9.43224	6.14725
1.376	8.96368	6.87046
1.377	8.44929	7.61404
1.378	7.83813	8.3678
1.379	7.09455	9.12666
1.38	6.36625	9.89061
1.381	5.66342	10.6749
1.382	4.9616	11.4745
1.383	4.30919	12.2843
1.384	3.76067	13.0941
1.385	3.29517	13.9141
1.386	2.86634	14.7391
1.387	2.5353	15.5693
1.388	2.28319	16.4096
1.389	2.03465	17.25
1.39	1.83501	18.0751
1.391	1.70514	18.9154
1.392	1.58494	19.7608
1.393	1.44743	20.6063
1.394	1.36187	21.4415
1.395	1.31196	22.2768
1.396	1.22589	23.1171
1.397	1.15204	23.9626
1.398	1.10773	24.8029
1.399	1.06749	25.6484
1.4	1.00332	26.4785
1.401	0.95799	27.3189
1.402	0.94577	28.1592
1.403	0.90197	28.9843
1.404	0.85817	29.8195
1.405	0.85511	30.6599
1.406	0.83984	31.4849
1.407	0.78381	32.31
1.408	0.77057	33.1401
1.409	0.7777	33.955
1.41	0.74205	34.7852
1.411	0.70538	35.5848
1.412	0.71353	36.4099
1.413	0.70436	37.2247
1.414	0.66362	38.0345
1.415	0.6626	38.8494
1.416	0.68501	39.6694
1.417	0.657	40.4894
1.418	0.62797	41.3195
1.419	0.64426	42.1191
1.42	0.63917	42.9289
1.421	0.60607	43.7438
1.422	0.60963	44.5637
1.423	0.62491	45.3583
1.424	0.59588	46.163
1.425	0.57042	46.9422
1.426	0.59741	47.7061
1.427	0.59333	48.4956
1.428	0.56838	49.2951
1.429	0.57245	50.0947
1.43	0.58977	50.9045
1.431	0.56074	51.694
1.432	0.54393	52.5088
1.433	0.56991	53.2728
1.434	0.55157	54.0367
1.435	0.52152	54.8007
1.436	0.53782	55.6156
1.437	0.55819	56.3795
1.438	0.5312	57.1944
1.439	0.52763	57.9583
1.44	0.55055	58.7223
1.441	0.53324	59.5372
1.442	0.51388	60.352
1.443	0.53578	61.116
1.444	0.5475	61.88
1.445	0.51439	62.6948
1.446	0.50584	63.5606
1.447	0.54342	64.3246
1.448	0.53731	65.0885
1.449	0.50441	65.8525
1.45	0.51796	66.6164
1.451	0.52763	67.3295
1.452	0.5038	68.0934
1.453	0.51592	68.8574
1.454	0.53731	69.6722
1.455	0.52458	70.4871
1.456	0.50416	71.302
1.457	0.52967	72.066
1.458	0.53375	72.8808
1.459	0.50309	73.6448
1.46	0.51287	74.4087
1.461	0.53375	75.1727
1.462	0.5149	75.9366
1.463	0.50105	76.7515
1.464	0.52356	77.5664
1.465	0.52865	78.3303
1.466	0.51337	79.1452
1.467	0.51592	79.8582
1.468	0.53782	80.6222
1.469	0.52713	81.4371
1.47	0.52203	82.2519
1.471	0.53884	83.0159
1.472	0.53629	83.678
1.473	0.52152	84.391
1.474	0.53477	85.2059
1.475	0.54903	86.0717
1.476	0.53222	86.8357
1.477	0.52458	87.5996
1.478	0.54495	88.3636
1.479	0.54291	89.2294
1.48	0.53578	90.0442
1.481	0.55412	90.7573
1.482	0.5694	91.4703
1.483	0.54852	92.2852
1.484	0.54546	93.0491
1.485	0.5806	93.864
1.486	0.58213	94.577
1.487	0.56889	95.341
1.488	0.57755	96.2068
1.489	0.58977	97.0216
1.49	0.58162	97.7347
1.491	0.58926	98.4986
1.492	0.61523	99.3644
1.493	0.59996	100.179
1.494	0.58671	100.943
1.495	0.61167	101.809
1.496	0.63255	102.624
1.497	0.62746	103.337
1.498	0.63408	104.203
1.499	0.65598	104.967
1.5	0.64987	105.731
1.501	0.63815	106.393
1.502	0.66464	107.157
1.503	0.69519	108.023
1.504	0.67788	108.736
1.505	0.68857	109.499
1.506	0.72015	110.314
1.507	0.71251	111.231
1.508	0.70538	112.046
1.509	0.74307	112.81
1.51	0.75784	113.625
1.511	0.74612	114.44
1.512	0.77159	115.255
1.513	0.7996	115.968
1.514	0.80164	116.681
1.515	0.80011	117.445
1.516	0.84136	118.158
1.517	0.85664	118.922
1.518	0.84748	119.686
1.519	0.87498	120.551
1.52	0.91165	121.417
1.521	0.91165	122.181
1.522	0.93253	122.894
1.523	0.96512	123.658
1.524	0.99772	124.473
1.525	1.00587	125.339
1.526	1.03184	126.205
1.527	1.06647	127.019
1.528	1.08277	127.783
1.529	1.09449	128.649
1.53	1.12912	129.515
1.531	1.14796	130.279
1.532	1.15866	131.094
1.533	1.20093	131.909
1.534	1.24065	132.775
1.535	1.26103	133.488
1.536	1.28598	134.099
1.537	1.33844	134.863
1.538	1.37053	135.728
1.539	1.38479	136.543
1.54	1.43521	137.358
1.541	1.48665	138.122
1.542	1.51007	138.937
1.543	1.55133	139.854
1.544	1.62212	140.618
1.545	1.64657	141.331
1.546	1.67814	142.146
1.547	1.74282	143.011
1.548	1.79579	143.877
1.549	1.82635	144.692
1.55	1.8839	145.507
1.551	1.94756	146.373
1.552	1.98882	147.086
1.553	2.03771	147.85
1.554	2.1136	148.767
1.555	2.17267	149.53
1.556	2.2236	150.345
1.557	2.29134	151.058
1.558	2.36875	151.975
1.559	2.42732	152.892
1.56	2.48946	153.605
1.561	2.57502	154.471
1.562	2.65193	155.337
1.563	2.70897	155.999
1.564	2.79911	156.712
1.565	2.89435	157.526
1.566	2.95547	158.341
1.567	3.03747	159.156
1.568	3.14238	160.022
1.569	3.22591	160.837
1.57	3.31045	161.55
1.571	3.41384	162.314
1.572	3.52537	163.231
1.573	3.62112	164.046
1.574	3.71738	164.86
1.575	3.84114	165.879
1.576	3.9486	166.643
1.577	4.0418	167.305
1.578	4.16964	167.967
1.579	4.29136	168.935
1.58	4.39373	169.801
1.581	4.51902	170.666
1.582	4.65704	171.379
1.583	4.78182	172.143
1.584	4.90456	172.958
1.585	5.04462	173.722
1.586	5.17958	174.639
1.587	5.29672	175.505
1.588	5.44442	176.371
1.589	5.60739	177.033
1.59	5.73472	177.746
1.591	5.86714	178.561
1.592	6.0403	179.681
1.593	6.19818	180.547
1.594	6.33569	181.311
1.595	6.50376	182.177
1.596	6.67183	182.839
1.597	6.81953	183.501
1.598	6.97232	184.316
1.599	7.16585	185.385
1.6	7.33392	186.2
1.601	7.4918	187.015
1.602	7.67515	187.881
1.603	7.86359	188.594
1.604	8.02148	189.154
1.605	8.19464	189.816
1.606	8.39836	190.784
1.607	8.57661	191.701
1.608	8.75487	192.515
1.609	8.95859	193.279
1.61	9.15721	194.196
1.611	9.33547	195.113
1.612	9.5341	195.826
1.613	9.7531	196.895
1.614	9.93644	197.812
1.615	10.13	198.525
1.616	10.3388	199.34
1.617	10.5476	200.002
1.618	10.7411	200.664
1.619	10.9601	201.53
1.62	11.1842	202.396
1.621	11.388	203.058
1.622	11.5764	203.975
1.623	11.8056	204.84
1.624	12.0297	205.859
1.625	12.2232	206.572
1.626	12.4473	207.03
1.627	12.6816	207.591
1.628	12.8904	208.507
1.629	13.0992	209.526
1.63	13.3386	210.494
1.631	13.5678	211.309
1.632	13.7715	212.123
1.633	14.0159	213.193
1.634	14.2604	214.212
1.635	14.4794	214.925
1.636	14.6984	215.689
1.637	14.9581	216.554
1.638	15.2077	217.471
1.639	15.4267	218.133
1.64	15.6762	218.948
1.641	15.936	219.712
1.642	16.1448	220.68
1.643	16.3689	221.647
1.644	16.6236	222.106
1.645	16.8578	222.768
1.646	17.0717	223.634
1.647	17.3162	224.652
1.648	17.5658	225.518
1.649	17.8153	226.435
1.65	18.0496	227.199
1.651	18.3093	227.81
1.652	18.5487	228.727
1.653	18.7728	229.592
1.654	19.0478	230.458
1.655	19.3025	231.12
1.656	19.5215	231.833
1.657	19.7659	232.75
1.658	20.0461	233.565
1.659	20.2905	234.482
1.66	20.5248	235.246
1.661	20.8049	236.01
1.662	21.0545	236.672
1.663	21.2837	237.436
1.664	21.5332	238.098
1.665	21.7878	238.913
1.666	22.0374	239.524
1.667	22.2971	240.593
1.668	22.6078	241.357
1.669	22.8472	242.121
1.67	23.0713	243.242
1.671	23.3259	244.311
1.672	23.6111	245.024
1.673	23.8607	245.737
1.674	24.1103	246.807
1.675	24.3904	247.774
1.676	24.6654	248.386
1.677	24.915	249.099
1.678	25.1951	249.914
1.679	25.465	250.677
1.68	25.74	251.238
1.681	26.0507	251.951
1.682	26.2952	252.918
1.683	26.5498	254.192
1.684	26.7943	255.261
1.685	27.0642	255.77
1.686	27.3545	256.382
1.687	27.6041	256.993
1.688	27.9351	257.808
1.689	28.2101	259.132
1.69	28.4648	259.947
1.691	28.7092	260.609
1.692	29.0097	261.322
1.693	29.3611	261.78
1.694	29.6616	262.646
1.695	29.9519	264.174
1.696	30.2677	264.887
1.697	30.5173	265.6
1.698	30.7923	266.568
1.699	31.0877	267.23
1.7	31.3932	268.146
1.701	31.6988	268.809
1.702	32.0655	269.725
1.703	32.3762	270.387
1.704	32.6665	271.355
1.705	32.9517	272.323
1.706	33.2777	273.239
1.707	33.5629	273.952
1.708	33.8786	274.513
1.709	34.2046	275.48
1.71	34.3828	276.244
1.709	33.9194	275.633
1.708	33.3591	274.767
1.707	32.8957	273.698
1.706	32.4119	273.087
1.705	31.928	272.17
1.704	31.4493	271.355
1.703	31.0316	270.591
1.702	30.5987	269.878
1.701	30.1149	268.809
1.7	29.6616	267.892
1.699	29.2389	267.077
1.698	28.8009	266.669
1.697	28.4088	265.956
1.696	28.0013	264.887
1.695	27.5888	263.665
1.694	27.2017	262.697
1.693	26.8248	261.984
1.692	26.4378	261.627
1.691	26.0405	260.813
1.69	25.6687	260.1
1.689	25.2868	259.285
1.688	24.9048	258.011
1.687	24.5788	257.298
1.686	24.258	256.687
1.685	23.8964	255.77
1.684	23.55	254.803
1.683	23.2037	254.395
1.682	22.8829	253.58
1.681	22.5365	252.46
1.68	22.2208	251.543
1.679	21.9152	250.779
1.678	21.5739	250.168
1.677	21.2327	249.557
1.676	20.922	249.099
1.675	20.647	248.131
1.674	20.3262	247.112
1.673	20.0104	246.043
1.672	19.7099	245.126
1.671	19.4145	244.209
1.67	19.1038	243.445
1.669	18.8543	242.681
1.668	18.5691	241.917
1.667	18.2686	241.255
1.666	18.0139	240.593
1.665	17.7389	239.931
1.664	17.4435	239.116
1.663	17.1634	238.352
1.662	16.9037	237.283
1.661	16.6439	236.264
1.66	16.3638	235.348
1.659	16.1193	234.533
1.658	15.8851	233.921
1.657	15.5999	233.005
1.656	15.3503	231.884
1.655	15.1211	231.12
1.654	14.8868	230.356
1.653	14.6373	229.898
1.652	14.4081	229.083
1.651	14.1738	228.166
1.65	13.9243	227.555
1.649	13.6849	226.537
1.648	13.471	225.518
1.647	13.2316	224.805
1.646	12.9973	223.888
1.645	12.7732	222.972
1.644	12.5593	222.106
1.643	12.3301	221.342
1.642	12.1061	220.527
1.641	11.9074	219.661
1.64	11.6884	218.795
1.639	11.4593	218.184
1.638	11.2759	217.522
1.637	11.0773	217.166
1.636	10.8583	216.249
1.635	10.6596	215.077
1.634	10.4712	214.059
1.633	10.2675	213.295
1.632	10.0689	212.531
1.631	9.89061	211.818
1.63	9.71744	211.003
1.629	9.50354	210.188
1.628	9.32019	209.22
1.627	9.14703	208.406
1.626	8.96368	207.743
1.625	8.77015	206.929
1.624	8.60208	206.012
1.623	8.4391	205.095
1.622	8.24557	204.484
1.621	8.0775	203.771
1.62	7.92471	203.007
1.619	7.74645	202.294
1.618	7.5682	201.479
1.617	7.41541	200.562
1.616	7.26262	199.595
1.615	7.09964	198.678
1.614	6.93667	197.914
1.613	6.79915	197.201
1.612	6.64127	196.641
1.611	6.46811	195.877
1.61	6.34079	194.909
1.609	6.19818	194.451
1.608	6.0403	193.585
1.607	5.90279	192.566
1.606	5.77037	191.599
1.605	5.61758	190.886
1.604	5.47497	189.918
1.603	5.35274	189.154
1.602	5.22542	188.39
1.601	5.07517	187.575
1.6	4.95549	186.964
1.599	4.84242	186.2
1.598	4.71153	185.283
1.597	4.58319	184.367
1.596	4.47573	183.501
1.595	4.35808	182.635
1.594	4.23076	181.718
1.593	4.12431	180.852
1.592	4.025	180.19
1.591	3.90378	179.477
1.59	3.79021	178.662
1.589	3.69854	177.746
1.588	3.59973	177.084
1.587	3.48514	176.422
1.586	3.39296	175.759
1.585	3.30841	174.792
1.584	3.19382	173.875
1.583	3.09909	173.06
1.582	3.02881	172.194
1.581	2.93255	171.329
1.58	2.83629	170.717
1.579	2.75531	170.004
1.578	2.68401	169.393
1.577	2.59132	168.578
1.576	2.50779	167.712
1.575	2.45075	166.796
1.574	2.37639	165.981
1.573	2.28472	165.319
1.572	2.22106	164.657
1.571	2.15383	163.842
1.57	2.081	162.925
1.569	2.01123	161.856
1.568	1.95877	161.092
1.567	1.89511	160.124
1.566	1.8238	159.462
1.565	1.77389	158.647
1.564	1.7306	157.832
1.563	1.65675	157.068
1.562	1.60022	156.304
1.561	1.56151	155.489
1.56	1.50193	154.674
1.559	1.43317	153.86
1.558	1.40312	153.045
1.557	1.36441	152.433
1.556	1.29566	151.72
1.555	1.25492	150.804
1.554	1.22894	149.785
1.553	1.17394	148.97
1.552	1.13217	148.41
1.551	1.10773	147.697
1.55	1.06749	146.78
1.549	1.01453	145.965
1.548	0.97786	145.201
1.547	0.9585	144.387
1.546	0.91725	143.674
1.545	0.87752	142.808
1.544	0.86581	141.891
1.543	0.82914	141.076
1.542	0.78738	140.312
1.541	0.76395	139.599
1.54	0.74612	138.835
1.539	0.70793	138.02
1.538	0.67228	137.104
1.537	0.66311	136.34
1.536	0.6407	135.576
1.535	0.60759	134.761
1.534	0.5913	133.946
1.533	0.58417	133.131
1.532	0.54852	132.469
1.531	0.51796	131.705
1.53	0.50507	130.941
1.529	0.48475	130.177
1.528	0.45374	129.413
1.527	0.44289	128.547
1.526	0.44054	127.682
1.525	0.40953	126.867
1.524	0.38559	126.103
1.523	0.38676	125.441
1.522	0.36756	124.778
1.521	0.3425	124.065
1.52	0.33257	123.149
1.519	0.32758	122.283
1.518	0.29544	121.519
1.517	0.28174	120.908
1.516	0.29056	120.195
1.515	0.2765	119.329
1.514	0.24604	118.514
1.513	0.24553	117.597
1.512	0.24406	116.732
1.511	0.21747	116.019
1.51	0.20571	115.407
1.509	0.21528	114.491
1.508	0.21554	113.574
1.507	0.18875	112.81
1.506	0.18289	112.199
1.505	0.17698	111.486
1.504	0.148	110.722
1.503	0.14189	109.958
1.502	0.14505	109.245
1.501	0.11953	108.481
1.5	0.11683	107.666
1.499	0.12305	106.851
1.498	0.112	106.087
1.497	0.09035	105.221
1.496	0.09035	104.457
1.495	0.0988	103.693
1.494	0.08409	103.031
1.493	0.06336	102.267
1.492	0.0795	101.453
1.491	0.06998	100.638
1.49	0.05582	99.8228
1.489	0.06341	99.0589
1.488	0.0632	98.3458
1.487	0.03343	97.531
1.486	0.03202	96.7161
1.485	0.04128	96.0031
1.484	0.02765	95.341
1.483	0.00914	94.577
1.482	0.01924	93.8131
1.481	0.02537	92.9982
1.48	-0.00156	92.2852
1.479	-0.00986	91.5721
1.478	0.0107	90.8082
1.477	-0.00541	90.0442
1.476	-0.01964	89.2294
1.475	-0.0097	88.4654
1.474	-0.01138	87.7015
1.473	-0.02934	87.0394
1.472	-0.02886	86.3264
1.471	-0.01226	85.6133
1.47	-0.03038	84.9003
1.469	-0.05572	84.1873
1.468	-0.03275	83.3724
1.467	-0.03078	82.5066
1.466	-0.05775	81.7936
1.465	-0.05373	81.0806
1.464	-0.04084	80.3166
1.463	-0.06621	79.5527
1.462	-0.07049	78.8906
1.461	-0.05368	78.1266
1.46	-0.05663	77.4136
1.459	-0.08409	76.7006
1.458	-0.07405	76.0385
1.457	-0.0573	75.2236
1.456	-0.08475	74.5106
1.455	-0.09463	73.7466
1.454	-0.05215	73.0336
1.453	-0.07344	72.3206
1.452	-0.11154	71.5567
1.451	-0.09682	70.8946
1.45	-0.08719	70.1306
1.449	-0.11016	69.4176
1.448	-0.12442	68.7046
1.447	-0.09758	68.0425
1.446	-0.10741	67.3295
1.445	-0.12727	66.6164
1.444	-0.1093	65.8525
1.443	-0.09437	65.0885
1.442	-0.11673	64.3755
1.441	-0.13048	63.6625
1.44	-0.11225	62.9495
1.439	-0.12845	62.2365
1.438	-0.15187	61.5744
1.437	-0.13451	60.8614
1.436	-0.12631	60.0974
1.435	-0.15488	59.3844
1.434	-0.15248	58.6714
1.433	-0.13089	57.9583
1.432	-0.14291	57.2963
1.431	-0.16746	56.6342
1.43	-0.15172	55.9211
1.429	-0.14749	55.2081
1.428	-0.17438	54.546
1.427	-0.175	53.9349
1.426	-0.15844	53.2219
1.425	-0.17769	52.5598
1.424	-0.19196	51.8467
1.423	-0.16349	51.1846
1.422	-0.17352	50.4869
1.421	-0.20744	49.8248
1.42	-0.19287	49.1424
1.419	-0.17724	48.4446
1.418	-0.20616	47.7927
1.417	-0.21304	47.151
1.416	-0.18691	46.4685
1.415	-0.18477	45.7861
1.414	-0.21661	45.124
1.413	-0.21121	44.4721
1.412	-0.19353	43.7947
1.411	-0.22572	43.1071
1.41	-0.23402	42.4603
1.409	-0.20413	41.8543
1.408	-0.2138	41.2329
1.407	-0.2411	40.6065
1.406	-0.22735	39.9851
1.405	-0.21386	39.3383
1.404	-0.25119	38.7017
1.403	-0.25261	38.0702
1.402	-0.22531	37.4488
1.401	-0.23942	36.8326
1.4	-0.26224	36.2112
1.399	-0.23871	35.6001
1.398	-0.2302	34.9787
1.397	-0.26025	34.3574
1.396	-0.26351	33.7666
1.395	-0.24304	33.1707
1.394	-0.26239	32.5596
1.393	-0.27416	31.9738
1.392	-0.25297	31.3984
1.391	-0.252	30.7974
1.39	-0.28903	30.2219
1.389	-0.28623	29.6565
1.388	-0.25806	29.0912
1.387	-0.28073	28.5157
1.386	-0.30762	27.9555
1.385	-0.27655	27.3851
1.384	-0.27594	26.8401
1.383	-0.30731	26.2952
1.382	-0.31021	25.74
1.381	-0.29061	25.2053
1.38	-0.31077	24.6705
1.379	-0.33217	24.1357
1.378	-0.30207	23.601
1.377	-0.3037	23.0713
1.376	-0.34184	22.5416
1.375	-0.32947	22.0272
1.374	-0.31342	21.523
1.373	-0.35091	21.0137
1.372	-0.35875	20.5248
1.371	-0.32931	20.0308
1.37	-0.34714	19.552
1.369	-0.37882	19.0631
1.368	-0.3698	18.5894
1.367	-0.345	18.1209
1.366	-0.37821	17.6676
1.365	-0.40214	17.2093
1.364	-0.38335	16.7611
1.363	-0.40342	16.318
1.362	-0.43601	15.8698
1.361	-0.42078	15.4369
1.36	-0.41457	14.9989
1.359	-0.45318	14.5813
1.358	-0.46693	14.1585
1.357	-0.45042	13.7562
1.356	-0.48292	13.3488
1.355	-0.52254	12.9515
1.354	-0.50838	12.5644
1.353	-0.51949	12.1825
1.352	-0.57755	11.8056
1.351	-0.58264	11.4338
1.35	-0.57806	11.0722
1.349	-0.62186	10.7106
1.348	-0.66922	10.3643
1.347	-0.66464	10.0179
1.346	-0.68959	9.68179
1.345	-0.75224	9.36093
1.344	-0.77974	9.03498
1.343	-0.79247	8.72431
1.342	-0.85868	8.41364
1.341	-0.91063	8.11315
1.34	-0.92285	7.81266
1.339	-0.97582	7.51727
1.338	-1.0568	7.22697
1.337	-1.07972	6.95704
1.336	-1.11995	6.68202
1.335	-1.20144	6.42737
1.334	-1.25644	6.16762
1.333	-1.28089	5.91297
1.332	-1.34914	5.66851
1.331	-1.4291	5.42914
1.33	-1.45354	5.18977
1.329	-1.49429	4.96364
1.328	-1.58189	4.73853
1.327	-1.62772	4.52207
1.326	-1.64504	4.31428
1.325	-1.71278	4.107
1.324	-1.78255	3.90888
1.323	-1.8019	3.70567
1.322	-1.8345	3.51162
1.321	-1.90274	3.31351
1.32	-1.94705	3.12914
1.319	-1.96794	2.95649
1.318	-2.02294	2.78332
1.317	-2.07438	2.61271
1.316	-2.07591	2.45228
1.315	-2.11614	2.28574
1.314	-2.18592	2.12327
1.313	-2.19712	1.9715
1.312	-2.20731	1.81464
1.311	-2.25976	1.66847
1.31	-2.29847	1.53452
1.309	-2.29134	1.39294
1.308	-2.32139	1.25441
1.307	-2.37181	1.11435
1.306	-2.37894	0.97887
1.305	-2.37996	0.84289
1.304	-2.42529	0.7064
1.303	-2.4477	0.57907
1.302	-2.43751	0.4488
1.301	-2.46043	0.3205
1.3	-2.492	0.19959
1.299	-2.4864	0.07054
1.298	-2.48589	-0.05623
1.297	-2.52002	-0.1805
1.296	-2.53377	-0.30976
1.295	-2.52053	-0.44004
1.294	-2.53631	-0.56583
1.293	-2.5577	-0.68806
1.292	-2.54192	-0.81081
1.291	-2.53835	-0.93609
1.29	-2.56076	-1.06087
1.289	-2.56229	-1.19023
1.288	-2.54446	-1.32316
1.287	-2.55007	-1.44947
1.286	-2.55923	-1.57883
1.285	-2.5409	-1.70819
1.284	-2.53173	-1.83297
1.283	-2.53988	-1.96081
1.282	-2.52766	-2.08609
1.281	-2.50525	-2.20323
1.28	-2.50627	-2.31782
1.279	-2.49914	-2.42223
1.278	-2.47316	-2.51696
1.277	-2.4589	-2.59386
1.276	-2.44719	-2.64581
1.275	-2.42121	-2.6723
1.274	-2.38862	-2.66109
1.273	-2.37079	-2.61322
1.272	-2.34533	-2.51645
1.271	-2.30102	-2.3713
1.27	-2.26486	-2.18744
1.269	-2.23481	-1.97863
1.268	-2.18846	-1.76727
1.267	-2.13244	-1.57832
1.266	-2.08711	-1.41585
1.265	-2.0372	-1.27783
1.264	-1.97659	-1.16273
1.263	-1.92006	-1.06647
1.262	-1.86811	-0.98448
1.261	-1.81107	-0.9147
1.26	-1.74894	-0.85715
1.259	-1.69444	-0.80469
1.258	-1.63231	-0.75886
1.257	-1.5717	-0.71862
1.256	-1.51771	-0.68399
1.255	-1.46577	-0.6519
1.254	-1.40516	-0.62338
1.253	-1.35219	-0.59792
1.252	-1.30279	-0.57296
1.251	-1.25339	-0.55055
1.25	-1.20246	-0.52967
1.249	-1.15407	-0.51185
1.248	-1.11333	-0.4955
1.247	-1.07157	-0.479
1.246	-1.03031	-0.46331
1.245	-0.99161	-0.44722
1.244	-0.95494	-0.43336
1.243	-0.91674	-0.41992
1.242	-0.88414	-0.40678
1.241	-0.8541	-0.39583
1.24	-0.82099	-0.38666
1.239	-0.78891	-0.37785
1.238	-0.76089	-0.36904
1.237	-0.73747	-0.36038
1.236	-0.71047	-0.35182
1.235	-0.68959	-0.34495
1.234	-0.66362	-0.33665
1.233	-0.64172	-0.32809
1.232	-0.61982	-0.32132
1.231	-0.60097	-0.315
1.23	-0.58569	-0.30915
1.229	-0.56736	-0.30354
1.228	-0.55004	-0.29799
1.227	-0.53426	-0.29351
1.226	-0.51745	-0.28867
1.225	-0.5036	-0.28287
1.224	-0.49046	-0.27757
1.223	-0.47676	-0.27207
1.222	-0.46351	-0.26682
1.221	-0.45379	-0.26316
1.22	-0.44559	-0.25857
1.219	-0.43097	-0.25378
1.218	-0.41788	-0.24986
1.217	-0.40932	-0.2465
1.216	-0.39944	-0.24334
1.215	-0.38844	-0.23917
1.214	-0.38208	-0.2357
1.213	-0.37403	-0.23188
1.212	-0.36603	-0.22796
1.211	-0.35702	-0.2247
1.21	-0.34704	-0.22129
1.209	-0.34011	-0.21813
1.208	-0.33568	-0.21452
1.207	-0.32962	-0.21192
1.206	-0.32081	-0.20958
1.205	-0.31281	-0.2056
1.204	-0.31128	-0.20296
1.203	-0.30492	-0.20092
1.202	-0.29606	-0.19796
1.201	-0.29325	-0.19471
1.2	-0.2902	-0.1917
1.199	-0.28393	-0.18936
1.198	-0.27793	-0.18747
1.197	-0.27553	-0.18472
1.196	-0.2712	-0.18289
1.195	-0.26631	-0.18131
1.194	-0.25903	-0.17836
1.193	-0.25786	-0.17647
1.192	-0.25068	-0.17515
1.191	-0.25027	-0.17296
1.19	-0.24553	-0.17087
1.189	-0.24273	-0.16909
1.188	-0.23845	-0.16669
1.187	-0.23356	-0.16481
1.186	-0.23076	-0.16303
1.185	-0.22562	-0.16124
1.184	-0.22633	-0.15992
1.183	-0.22343	-0.15798
1.182	-0.22114	-0.15539
1.181	-0.21706	-0.15406
1.18	-0.21355	-0.15264
1.179	-0.21029	-0.15141
1.178	-0.20932	-0.15024
1.177	-0.20591	-0.1478
1.176	-0.20479	-0.14632
1.175	-0.20153	-0.1452
1.174	-0.19679	-0.14337
1.173	-0.19725	-0.1424
1.172	-0.19445	-0.14159
1.171	-0.18977	-0.13884
1.17	-0.18793	-0.1371
1.169	-0.18783	-0.13598
1.168	-0.18396	-0.13593
1.167	-0.18192	-0.13379
1.166	-0.18406	-0.13104
1.165	-0.17683	-0.12997
1.164	-0.17337	-0.1286
1.163	-0.1751	-0.12697
1.162	-0.17515	-0.1259
1.161	-0.16873	-0.12514

## Sheet: Fig.2b
Current density (mA cm-2)	Potential (V versus Hg/HgO)	error
10	0.5155	0.004
10	0.50817	0.000333333
10	0.4859	0.0003
10	0.47783	0.00517
10	0.49517	0.00233
10	0.49603	0.00197
20	0.543	0.005
20	0.534	0.0006
20	0.50403	0.000666667
20	0.49323	0.00687
20	0.52067	0.00333
20	0.52227	0.00303
50	0.618	0.0075
50	0.6012	0.0018
50	0.5568	0.0021
50	0.53357	0.00853
50	0.5808	0.0054
50	0.58853	0.00707
100	0.747	0.004
100	0.69933	0.00267
100	0.63793	0.00437
100	0.5981	0.0089
100	0.66867	0.00633
100	0.70003	0.01987

## Sheet: Fig.2c
Potential (RHE)	FE(%)
1.41 V	99.9
1.46 V	99.9
1.51 V	99.8
1.56 V	99.3
1.61 V	99
1.66 V	100
1.71 V	99.8

## Sheet: Fig.2d
Time	Q product (C)	Q applied (C)	FE(%)
1 h	119.793	122	98.1911
2 h	253.387	254.5	99.5629
3 h	387.605	390.8	99.1823
4 h	525.448	527.4	99.6299
5 h	667.332	665.3	100.305

## Sheet: Fig.2e
Time (h)	Potential (V versus RHE)
0.000568889	1.4945
0.00114	1.4894
0.00171	1.4869
0.00228	1.4856
0.00284	1.4844
0.00341	1.4836
0.00398	1.483
0.00455	1.4828
0.00512	1.4824
0.00569	1.4823
0.00626	1.482
0.00683	1.4815
0.00739	1.4815
0.00796	1.4813
0.00853	1.481
0.0091	1.4812
0.00967	1.4808
0.01024	1.4812
0.01081	1.4808
0.01138	1.481
0.01195	1.4808
0.01252	1.4805
0.01308	1.4807
0.01365	1.4804
0.01422	1.4806
0.01479	1.4804
0.01536	1.4804
0.01593	1.4804
0.0165	1.4805
0.01707	1.4805
0.01764	1.4806
0.01821	1.4805
0.01877	1.4802
0.01934	1.4804
0.01991	1.4802
0.02048	1.4805
0.02105	1.4804
0.02162	1.4804
0.02219	1.4805
0.02276	1.4807
0.02332	1.4803
0.02389	1.4805
0.02446	1.4804
0.02503	1.4807
0.0256	1.4806
0.02617	1.4804
0.02674	1.4805
0.02731	1.4805
0.02789	1.4804
0.02844	1.4807
0.029	1.4806
0.02958	1.4807
0.03014	1.4807
0.03072	1.4807
0.03128	1.4808
0.03186	1.4807
0.03242	1.4805
0.033	1.4806
0.03356	1.4807
0.03414	1.4807
0.03469	1.4809
0.03528	1.4808
0.03583	1.4809
0.03642	1.4806
0.03697	1.4809
0.03756	1.4809
0.03811	1.4811
0.03869	1.4812
0.03925	1.4809
0.03983	1.4808
0.04039	1.4809
0.04097	1.4808
0.04153	1.4808
0.04211	1.481
0.04267	1.4809
0.04322	1.481
0.04381	1.481
0.04436	1.4809
0.04494	1.481
0.0455	1.4813
0.04608	1.4811
0.04664	1.4809
0.04722	1.4813
0.04778	1.481
0.04836	1.4813
0.04892	1.4814
0.0495	1.4813
0.05006	1.4812
0.05064	1.4813
0.05119	1.4813
0.05178	1.4811
0.05233	1.4814
0.05292	1.4812
0.05347	1.4813
0.05406	1.4817
0.05461	1.4812
0.05519	1.4817
0.05575	1.4816
0.05633	1.4814
0.05689	1.4817
0.05744	1.4815
0.05803	1.4814
0.05858	1.4815
0.05917	1.4817
0.05972	1.4816
0.06031	1.4816
0.06086	1.4815
0.06144	1.4818
0.062	1.4818
0.06258	1.4818
0.06314	1.4819
0.06372	1.4816
0.06428	1.4818
0.06486	1.4817
0.06542	1.4818
0.066	1.4818
0.06656	1.4822
0.06714	1.4821
0.06769	1.4819
0.06828	1.4819
0.06883	1.4822
0.06942	1.4821
0.06997	1.4818
0.07056	1.4819
0.07111	1.4821
0.07167	1.4819
0.07225	1.4821
0.07281	1.4822
0.07339	1.4821
0.07394	1.4819
0.07453	1.4822
0.07508	1.4823
0.07567	1.4822
0.07622	1.4824
0.07681	1.4823
0.07736	1.4822
0.07794	1.4823
0.0785	1.4824
0.07908	1.4821
0.07964	1.4825
0.08022	1.4826
0.08078	1.4824
0.08136	1.4824
0.08192	1.4825
0.0825	1.4825
0.08306	1.4825
0.08364	1.4824
0.08419	1.4826
0.08478	1.4825
0.08533	1.4827
0.08589	1.4825
0.08647	1.4826
0.08703	1.4827
0.08761	1.4826
0.08817	1.4825
0.08875	1.4827
0.08931	1.4827
0.08989	1.4826
0.09044	1.4827
0.09103	1.4827
0.09158	1.4829
0.09217	1.4827
0.09272	1.4827
0.09331	1.4829
0.09386	1.4831
0.09444	1.483
0.095	1.4829
0.09558	1.4829
0.09614	1.4829
0.09672	1.4829
0.09728	1.4833
0.09786	1.4832
0.09842	1.4831
0.099	1.483
0.09956	1.4832
0.10011	1.4833
0.10069	1.4835
0.10125	1.4832
0.10183	1.4833
0.10239	1.4833
0.10297	1.4832
0.10353	1.4832
0.10411	1.4834
0.10467	1.4834
0.10525	1.4836
0.10581	1.4834
0.10639	1.4834
0.10694	1.4835
0.10753	1.4835
0.10808	1.4834
0.10867	1.4833
0.10922	1.4836
0.10981	1.4836
0.11036	1.4837
0.11094	1.4839
0.1115	1.4835
0.11208	1.4837
0.11264	1.4837
0.11322	1.4838
0.11378	1.4838
0.11433	1.4836
0.11492	1.4838
0.11547	1.4837
0.11606	1.4838
0.11661	1.4839
0.11719	1.4842
0.11775	1.4839
0.11833	1.484
0.11889	1.4841
0.11947	1.4839
0.12003	1.4841
0.12061	1.4841
0.12117	1.4839
0.12175	1.4841
0.12231	1.484
0.12289	1.484
0.12344	1.4843
0.12403	1.4844
0.12458	1.4844
0.12517	1.4843
0.12572	1.4843
0.12631	1.4842
0.12686	1.4845
0.12744	1.4848
0.128	1.4843
0.12856	1.4842
0.12914	1.4844
0.12969	1.4845
0.13028	1.4845
0.13083	1.4847
0.13142	1.4847
0.13197	1.4846
0.13256	1.4847
0.13311	1.4844
0.13369	1.4848
0.13425	1.4846
0.13483	1.4847
0.13539	1.4848
0.13597	1.4846
0.13653	1.4849
0.13711	1.4845
0.13767	1.4848
0.13825	1.4847
0.13881	1.485
0.13939	1.4849
0.13994	1.485
0.14053	1.4847
0.14108	1.485
0.14167	1.4847
0.14222	1.4849
0.14278	1.485
0.14336	1.485
0.14392	1.4853
0.1445	1.4851
0.14506	1.485
0.14564	1.4851
0.14619	1.4851
0.14678	1.4851
0.14733	1.4854
0.14792	1.4851
0.14847	1.4851
0.14906	1.4853
0.14961	1.4854
0.15019	1.4852
0.15075	1.4854
0.15133	1.4853
0.15189	1.4854
0.15247	1.4855
0.15303	1.4856
0.15361	1.4856
0.15417	1.4853
0.15475	1.4854
0.15531	1.4853
0.15589	1.4857
0.15644	1.4854
0.157	1.4855
0.15758	1.4856
0.15814	1.4856
0.15872	1.4859
0.15928	1.4857
0.15986	1.4855
0.16042	1.4857
0.161	1.4855
0.16156	1.486
0.16214	1.4859
0.16269	1.486
0.16328	1.4858
0.16383	1.4857
0.16442	1.4858
0.16497	1.4859
0.16556	1.4859
0.16611	1.4861
0.16669	1.4862
0.16725	1.4858
0.16783	1.4863
0.16839	1.4861
0.16897	1.4859
0.16953	1.486
0.17011	1.486
0.17067	1.4862
0.17122	1.4864
0.17181	1.4863
0.17236	1.486
0.17294	1.4861
0.1735	1.4863
0.17408	1.4866
0.17464	1.4864
0.17522	1.4865
0.17578	1.4862
0.17636	1.4863
0.17692	1.4868
0.1775	1.4865
0.17806	1.4866
0.17864	1.4865
0.17919	1.4866
0.17978	1.4866
0.18033	1.4864
0.18092	1.4866
0.18147	1.4865
0.18206	1.4867
0.18261	1.4866
0.18319	1.4867
0.18375	1.4865
0.18433	1.4865
0.18489	1.4868
0.18544	1.4867
0.18603	1.4868
0.18658	1.4868
0.18717	1.487
0.18772	1.4868
0.18831	1.4867
0.18886	1.4873
0.18944	1.4867
0.19	1.4872
0.19058	1.487
0.19114	1.487
0.19172	1.487
0.19228	1.4873
0.19286	1.4872
0.19342	1.4872
0.194	1.4873
0.19456	1.4871
0.19514	1.4873
0.19569	1.4874
0.19628	1.4872
0.19683	1.4873
0.19742	1.487
0.19797	1.4874
0.19856	1.4876
0.19911	1.4874
0.19967	1.4873
0.20025	1.4874
0.20081	1.4876
0.20139	1.4876
0.20194	1.4875
0.20253	1.4874
0.20308	1.4875
0.20367	1.4875
0.20422	1.4876
0.20481	1.4876
0.20536	1.4876
0.20594	1.4878
0.2065	1.4878
0.20708	1.4878
0.20764	1.4875
0.20822	1.4878
0.20878	1.4875
0.20936	1.4879
0.20992	1.4879
0.2105	1.4876
0.21106	1.4879
0.21164	1.4876
0.21219	1.4879
0.21275	1.488
0.21333	1.4882
0.21389	1.4879
0.21447	1.4876
0.21503	1.4881
0.21561	1.488
0.21617	1.4882
0.21675	1.4882
0.21731	1.488
0.21789	1.4883
0.21844	1.488
0.21903	1.4879
0.21958	1.4881
0.22017	1.4881
0.22072	1.4883
0.22131	1.4882
0.22186	1.4881
0.22244	1.4883
0.223	1.4884
0.22358	1.4885
0.22414	1.4884
0.22472	1.4883
0.22528	1.4886
0.22586	1.4884
0.22642	1.489
0.22697	1.4884
0.22756	1.4884
0.22811	1.4887
0.22869	1.4884
0.22925	1.4888
0.22983	1.4887
0.23039	1.4885
0.23097	1.4886
0.23153	1.4886
0.23211	1.4886
0.23267	1.4886
0.23325	1.4888
0.23381	1.4886
0.23439	1.4885
0.23494	1.4887
0.23553	1.4888
0.23608	1.4886
0.23667	1.4888
0.23722	1.4889
0.23781	1.4887
0.23836	1.4891
0.23894	1.4887
0.2395	1.4888
0.24008	1.4888
0.24064	1.4891
0.24119	1.4889
0.24178	1.4891
0.24233	1.4891
0.24292	1.4891
0.24347	1.4892
0.24406	1.4892
0.24461	1.489
0.24519	1.489
0.24575	1.4892
0.24633	1.4892
0.24689	1.4894
0.24747	1.4891
0.24803	1.4893
0.24861	1.4894
0.24917	1.4893
0.24975	1.4892
0.25031	1.4892
0.25089	1.4896
0.25144	1.4896
0.25203	1.4895
0.25258	1.4892
0.25317	1.4894
0.25372	1.4895
0.25431	1.4894
0.25486	1.4894
0.25542	1.4897
0.256	1.4893
0.25656	1.4898
0.25714	1.4898
0.25769	1.4897
0.25828	1.4897
0.25883	1.49
0.25942	1.4897
0.25997	1.4896
0.26056	1.4897
0.26111	1.4897
0.26169	1.4897
0.26225	1.4898
0.26283	1.49
0.26339	1.4897
0.26397	1.49
0.26453	1.4897
0.26511	1.49
0.26567	1.4899
0.26625	1.4899
0.26681	1.4898
0.26739	1.49
0.26794	1.4901
0.26853	1.4898
0.26908	1.4901
0.26964	1.4902
0.27022	1.4903
0.27078	1.49
0.27136	1.4901
0.27192	1.4901
0.2725	1.49
0.27306	1.4904
0.27364	1.4901
0.27419	1.4901
0.27478	1.4902
0.27533	1.4903
0.27592	1.4901
0.27647	1.4904
0.27706	1.4903
0.27761	1.4903
0.27806	1.4903
0.27889	1.4904
0.27944	1.4903
0.28	1.4902
0.28056	1.4905
0.28111	1.4907
0.28167	1.4906
0.28222	1.4906
0.28278	1.4905
0.28333	1.4907
0.28389	1.4908
0.28444	1.4908
0.285	1.4907
0.28556	1.4907
0.28611	1.4909
0.28667	1.4909
0.28722	1.491
0.28778	1.4907
0.28833	1.4909
0.28889	1.4911
0.28944	1.4911
0.29	1.4909
0.29083	1.4911
0.29139	1.4908
0.29194	1.491
0.2925	1.4912
0.29306	1.4909
0.29361	1.4911
0.29417	1.4911
0.29472	1.4912
0.29528	1.491
0.29583	1.4911
0.29639	1.4911
0.29694	1.491
0.2975	1.4911
0.29806	1.4911
0.29861	1.4913
0.29917	1.491
0.29972	1.4912
0.30028	1.4915
0.30083	1.4913
0.30139	1.4915
0.30194	1.4914
0.30278	1.4914
0.30333	1.4914
0.30389	1.4914
0.30444	1.4913
0.305	1.4915
0.30556	1.4914
0.30611	1.4916
0.30667	1.4915
0.30722	1.4917
0.30778	1.4917
0.30833	1.4915
0.30889	1.4913
0.30944	1.4917
0.31	1.4915
0.31056	1.4916
0.31111	1.4917
0.31167	1.4916
0.31222	1.4916
0.31278	1.492
0.31333	1.4916
0.31389	1.4917
0.31472	1.4918
0.31528	1.4918
0.31583	1.4919
0.31639	1.4919
0.31694	1.4919
0.3175	1.492
0.31806	1.492
0.31861	1.4922
0.31917	1.4919
0.31972	1.492
0.32028	1.4922
0.32083	1.492
0.32139	1.492
0.32194	1.4922
0.3225	1.4922
0.32306	1.4921
0.32361	1.4919
0.32417	1.4922
0.32472	1.4922
0.32528	1.4921
0.32583	1.4922
0.32667	1.4921
0.32722	1.4924
0.32778	1.4923
0.32833	1.4922
0.32889	1.4923
0.32944	1.4922
0.33	1.4924
0.33056	1.4924
0.33111	1.4924
0.33167	1.4924
0.33222	1.4925
0.33278	1.4926
0.33333	1.4924
0.33389	1.4924
0.33444	1.4926
0.335	1.4928
0.33556	1.4927
0.33611	1.4929
0.33667	1.4926
0.33722	1.4926
0.33806	1.4928
0.33861	1.4927
0.33917	1.4928
0.33972	1.4928
0.34028	1.4928
0.34083	1.4926
0.34139	1.4928
0.34194	1.4929
0.3425	1.4929
0.34306	1.4928
0.34361	1.4929
0.34417	1.493
0.34472	1.4931
0.34528	1.4932
0.34583	1.493
0.34639	1.493
0.34694	1.493
0.3475	1.4933
0.34806	1.4931
0.34861	1.4929
0.34917	1.4931
0.35	1.493
0.35056	1.4931
0.35111	1.4933
0.35167	1.4932
0.35222	1.4931
0.35278	1.4933
0.35333	1.4935
0.35389	1.4932
0.35444	1.4932
0.355	1.4935
0.35556	1.4934
0.35611	1.4935
0.35667	1.4935
0.35722	1.4934
0.35778	1.4934
0.35833	1.4933
0.35889	1.4937
0.35944	1.4936
0.36	1.4936
0.36056	1.4934
0.36111	1.4936
0.36194	1.4937
0.3625	1.4938
0.36306	1.4937
0.36361	1.4936
0.36417	1.4936
0.36472	1.4938
0.36528	1.4937
0.36583	1.4936
0.36639	1.4938
0.36694	1.4939
0.3675	1.4938
0.36806	1.4939
0.36861	1.4939
0.36917	1.494
0.36972	1.4941
0.37028	1.494
0.37083	1.494
0.37139	1.494
0.37194	1.494
0.3725	1.4938
0.37306	1.494
0.37389	1.4941
0.37444	1.4941
0.375	1.4941
0.37556	1.4942
0.37611	1.4942
0.37667	1.4939
0.37722	1.4943
0.37778	1.4941
0.37833	1.4943
0.37889	1.4944
0.37944	1.4943
0.38	1.4946
0.38056	1.4943
0.38111	1.4943
0.38167	1.4944
0.38222	1.4946
0.38278	1.4945
0.38333	1.4946
0.38389	1.4945
0.38444	1.4944
0.385	1.4944
0.38583	1.4945
0.38639	1.4945
0.38694	1.4945
0.3875	1.4946
0.38806	1.4949
0.38861	1.4945
0.38917	1.4947
0.38972	1.4946
0.39028	1.4946
0.39083	1.4947
0.39139	1.4947
0.39194	1.4948
0.3925	1.4949
0.39306	1.4948
0.39361	1.495
0.39417	1.495
0.39472	1.4951
0.39528	1.4949
0.39583	1.4947
0.39639	1.4951
0.39694	1.495
0.39778	1.4952
0.39833	1.4949
0.39889	1.4951
0.39944	1.4948
0.4	1.4951
0.40056	1.4951
0.40111	1.4954
0.40167	1.495
0.40222	1.495
0.40278	1.4951
0.40333	1.4953
0.40389	1.4956
0.40444	1.4954
0.405	1.4952
0.40556	1.4952
0.40611	1.4955
0.40667	1.4954
0.40722	1.4953
0.40778	1.4953
0.40833	1.4953
0.40917	1.4955
0.40972	1.4956
0.41028	1.4954
0.41083	1.4954
0.41139	1.4955
0.41194	1.4958
0.4125	1.4956
0.41306	1.4956
0.41361	1.4955
0.41417	1.4957
0.41472	1.4955
0.41528	1.4956
0.41583	1.4956
0.41639	1.4957
0.41694	1.4957
0.4175	1.4957
0.41806	1.4957
0.41861	1.4959
0.41917	1.4959
0.41972	1.4956
0.42028	1.4962
0.42111	1.4959
0.42167	1.4961
0.42222	1.4958
0.42278	1.496
0.42333	1.4959
0.42389	1.496
0.42444	1.496
0.425	1.4962
0.42556	1.496
0.42611	1.4962
0.42667	1.4962
0.42722	1.4963
0.42778	1.4962
0.42833	1.496
0.42889	1.4963
0.42944	1.4959
0.43	1.4964
0.43056	1.4965
0.43111	1.4962
0.43167	1.4963
0.43222	1.4962
0.43306	1.4964
0.43361	1.4964
0.43417	1.4962
0.43472	1.4962
0.43528	1.4963
0.43583	1.4966
0.43639	1.4964
0.43694	1.4964
0.4375	1.4964
0.43806	1.4965
0.43861	1.4965
0.43917	1.4966
0.43972	1.4964
0.44028	1.4965
0.44083	1.4967
0.44139	1.4969
0.44194	1.4967
0.4425	1.4968
0.44306	1.4967
0.44361	1.4971
0.44417	1.4969
0.445	1.4965
0.44556	1.4965
0.44611	1.4968
0.44667	1.4965
0.44722	1.4972
0.44778	1.4966
0.44833	1.4967
0.44889	1.4967
0.44944	1.4971
0.45	1.4971
0.45056	1.497
0.45111	1.4971
0.45167	1.497
0.45222	1.4971
0.45278	1.497
0.45333	1.497
0.45389	1.4972
0.45444	1.4971
0.455	1.497
0.45556	1.4972
0.45611	1.4973
0.45694	1.4973
0.4575	1.4968
0.45806	1.4971
0.45861	1.4971
0.45917	1.4971
0.45972	1.4972
0.46028	1.4971
0.46083	1.4971
0.46139	1.4974
0.46194	1.4973
0.4625	1.4977
0.46306	1.4973
0.46361	1.4973
0.46417	1.4974
0.46472	1.4974
0.46528	1.4975
0.46583	1.4976
0.46639	1.4974
0.46694	1.4977
0.4675	1.4975
0.46806	1.4976
0.46889	1.4977
0.46944	1.4977
0.47	1.4976
0.47056	1.4975
0.47111	1.4978
0.47167	1.498
0.47222	1.4977
0.47278	1.498
0.47333	1.4977
0.47389	1.4977
0.47444	1.4977
0.475	1.498
0.47556	1.4979
0.47611	1.4979
0.47667	1.4976
0.47722	1.498
0.47778	1.4978
0.47833	1.4978
0.47889	1.4977
0.47944	1.4981
0.48	1.4979
0.48083	1.4979
0.48139	1.4979
0.48194	1.498
0.4825	1.498
0.48306	1.4979
0.48361	1.4981
0.48417	1.4981
0.48472	1.4981
0.48528	1.4982
0.48583	1.498
0.48639	1.4981
0.48694	1.4982
0.4875	1.4986
0.48806	1.4982
0.48861	1.4983
0.48917	1.4983
0.48972	1.4981
0.49028	1.4985
0.49083	1.4982
0.49139	1.4982
0.49222	1.4984
0.49278	1.4983
0.49333	1.4986
0.49389	1.4984
0.49444	1.4984
0.495	1.4985
0.49556	1.4984
0.49611	1.4984
0.49667	1.4986
0.49722	1.4985
0.49778	1.4984
0.49833	1.4985
0.49889	1.4988
0.49944	1.4986
0.5	1.4984
0.50056	1.4984
0.50111	1.4986
0.50167	1.499
0.50222	1.4985
0.50278	1.4984
0.50333	1.4988
0.50417	1.4987
0.50472	1.4987
0.50528	1.4988
0.50583	1.4989
0.50639	1.4988
0.50694	1.499
0.5075	1.4992
0.50806	1.4989
0.50861	1.4989
0.50917	1.4989
0.50972	1.4989
0.51028	1.4991
0.51083	1.4988
0.51139	1.4989
0.51194	1.499
0.5125	1.4989
0.51306	1.499
0.51361	1.4991
0.51417	1.499
0.51472	1.4989
0.51528	1.4992
0.51611	1.4991
0.51667	1.4992
0.51722	1.4993
0.51778	1.4992
0.51833	1.4994
0.51889	1.4992
0.51944	1.4995
0.52	1.4992
0.52056	1.4993
0.52111	1.4993
0.52167	1.4992
0.52222	1.499
0.52278	1.4996
0.52333	1.4994
0.52389	1.4992
0.52444	1.4994
0.525	1.4991
0.52556	1.4995
0.52611	1.4994
0.52667	1.4996
0.52722	1.4997
0.52806	1.4994
0.52861	1.4997
0.52917	1.4994
0.52972	1.4996
0.53028	1.4994
0.53083	1.4995
0.53139	1.4999
0.53194	1.4997
0.5325	1.4996
0.53306	1.4996
0.53361	1.4997
0.53417	1.4997
0.53472	1.4997
0.53528	1.4996
0.53583	1.4996
0.53639	1.4997
0.53694	1.4999
0.5375	1.4996
0.53806	1.4996
0.53861	1.4998
0.53917	1.4997
0.54	1.5001
0.54056	1.4999
0.54111	1.4999
0.54167	1.4995
0.54222	1.5001
0.54278	1.5001
0.54333	1.4999
0.54389	1.5002
0.54444	1.4999
0.545	1.5
0.54556	1.4999
0.54611	1.5003
0.54667	1.5001
0.54722	1.5001
0.54778	1.5001
0.54833	1.5003
0.54889	1.5003
0.54944	1.5002
0.55	1.5
0.55056	1.5001
0.55111	1.5003
0.55194	1.5005
0.5525	1.5003
0.55306	1.5001
0.55361	1.5002
0.55417	1.5003
0.55472	1.5004
0.55528	1.5002
0.55583	1.5001
0.55639	1.5003
0.55694	1.5006
0.5575	1.5003
0.55806	1.5005
0.55861	1.5002
0.55917	1.5004
0.55972	1.5005
0.56028	1.5004
0.56083	1.5004
0.56139	1.5005
0.56194	1.5007
0.5625	1.5005
0.56333	1.5005
0.56389	1.5004
0.56444	1.5005
0.565	1.5006
0.56556	1.5006
0.56611	1.5009
0.56667	1.5007
0.56722	1.5007
0.56778	1.5005
0.56833	1.5007
0.56889	1.5007
0.56944	1.501
0.57	1.5006
0.57056	1.5008
0.57111	1.5009
0.57167	1.501
0.57222	1.5009
0.57278	1.501
0.57333	1.5009
0.57389	1.5009
0.57444	1.5009
0.57528	1.5009
0.57583	1.5008
0.57639	1.501
0.57694	1.5012
0.5775	1.5009
0.57806	1.501
0.57861	1.501
0.57917	1.5011
0.57972	1.5009
0.58028	1.5013
0.58083	1.5012
0.58139	1.5011
0.58194	1.501
0.5825	1.501
0.58306	1.5014
0.58361	1.5014
0.58417	1.5011
0.58472	1.5013
0.58528	1.5012
0.58583	1.5012
0.58639	1.5013
0.58722	1.5013
0.58778	1.5014
0.58833	1.5014
0.58889	1.5014
0.58944	1.5015
0.59	1.5015
0.59056	1.5014
0.59111	1.5016
0.59167	1.5015
0.59222	1.5015
0.59278	1.5014
0.59333	1.5018
0.59389	1.5016
0.59444	1.5017
0.595	1.5016
0.59556	1.5016
0.59611	1.5013
0.59667	1.5017
0.59722	1.5015
0.59778	1.5017
0.59833	1.5017
0.59917	1.5019
0.59972	1.5019
0.60028	1.5018
0.60083	1.5016
0.60139	1.5019
0.60194	1.5018
0.6025	1.5017
0.60306	1.5019
0.60361	1.5017
0.60417	1.5019
0.60472	1.5017
0.60528	1.5019
0.60583	1.502
0.60639	1.5018
0.60694	1.5018
0.6075	1.5018
0.60806	1.5017
0.60861	1.5018
0.60917	1.5021
0.60972	1.5019
0.61028	1.5021
0.61111	1.5021
0.61167	1.5019
0.61222	1.502
0.61278	1.502
0.61333	1.5022
0.61389	1.5022
0.61444	1.5022
0.615	1.5022
0.61556	1.5023
0.61611	1.5023
0.61667	1.5022
0.61722	1.5023
0.61778	1.5022
0.61833	1.5022
0.61889	1.5022
0.61944	1.5022
0.62	1.5023
0.62056	1.5023
0.62111	1.5023
0.62167	1.5026
0.6225	1.5023
0.62306	1.5024
0.62361	1.5025
0.62417	1.5024
0.62472	1.5025
0.62528	1.5027
0.62583	1.5026
0.62639	1.5025
0.62694	1.5024
0.6275	1.5027
0.62806	1.5028
0.62861	1.5026
0.62917	1.5029
0.62972	1.5027
0.63028	1.5027
0.63083	1.5028
0.63139	1.5028
0.63194	1.5027
0.6325	1.5027
0.63306	1.5027
0.63361	1.5029
0.63444	1.5027
0.635	1.503
0.63556	1.5028
0.63611	1.5028
0.63667	1.5029
0.63722	1.5021
0.63778	1.5027
0.63833	1.5031
0.63889	1.5029
0.63944	1.5029
0.64	1.5028
0.64056	1.5029
0.64111	1.503
0.64167	1.5031
0.64222	1.5028
0.64278	1.5031
0.64333	1.5028
0.64389	1.5031
0.64444	1.5032
0.645	1.5031
0.64556	1.5031
0.64639	1.5031
0.64694	1.5031
0.6475	1.503
0.64806	1.5034
0.64861	1.5032
0.64917	1.5031
0.64972	1.5033
0.65028	1.5035
0.65083	1.5034
0.65139	1.5034
0.65194	1.5031
0.6525	1.5033
0.65306	1.5032
0.65361	1.5035
0.65417	1.5035
0.65472	1.5034
0.65528	1.5033
0.65583	1.5034
0.65639	1.5034
0.65694	1.5035
0.6575	1.5035
0.65833	1.5037
0.65889	1.5035
0.65944	1.5034
0.66	1.5035
0.66056	1.5036
0.66111	1.5034
0.66167	1.5036
0.66222	1.5034
0.66278	1.5037
0.66333	1.5036
0.66389	1.5035
0.66444	1.5034
0.665	1.5037
0.66556	1.5039
0.66611	1.5039
0.66667	1.5035
0.66722	1.5038
0.66778	1.504
0.66833	1.5037
0.66889	1.5037
0.66944	1.5039
0.67028	1.5037
0.67083	1.504
0.67139	1.504
0.67194	1.5039
0.6725	1.5041
0.67306	1.5039
0.67361	1.5038
0.67417	1.5039
0.67472	1.504
0.67528	1.5038
0.67583	1.5041
0.67639	1.504
0.67694	1.5043
0.6775	1.504
0.67806	1.5044
0.67861	1.5041
0.67917	1.5041
0.67972	1.5043
0.68028	1.5042
0.68083	1.5041
0.68167	1.5042
0.68222	1.5042
0.68278	1.504
0.68333	1.5042
0.68389	1.5041
0.68444	1.5041
0.685	1.5042
0.68556	1.5043
0.68611	1.5043
0.68667	1.5043
0.68722	1.5043
0.68778	1.5043
0.68833	1.5043
0.68889	1.5047
0.68944	1.5045
0.69	1.5044
0.69056	1.5043
0.69111	1.5045
0.69167	1.5043
0.69222	1.5044
0.69278	1.5044
0.69361	1.5046
0.69417	1.5046
0.69472	1.5044
0.69528	1.5046
0.69583	1.5048
0.69639	1.5047
0.69694	1.5049
0.6975	1.5044
0.69806	1.5045
0.69861	1.5045
0.69917	1.505
0.69972	1.5049
0.70028	1.5047
0.70083	1.5046
0.70139	1.5048
0.70194	1.5046
0.7025	1.5047
0.70306	1.5047
0.70361	1.5048
0.70417	1.5045
0.70472	1.5047
0.70556	1.5047
0.70611	1.5048
0.70667	1.5046
0.70722	1.5049
0.70778	1.5047
0.70833	1.5048
0.70889	1.5048
0.70944	1.5048
0.71	1.5049
0.71056	1.5049
0.71111	1.5052
0.71167	1.5047
0.71222	1.5047
0.71278	1.5048
0.71333	1.5052
0.71389	1.5046
0.71444	1.505
0.715	1.5051
0.71556	1.5049
0.71611	1.5052
0.71667	1.5048
0.7175	1.505
0.71806	1.5049
0.71861	1.5052
0.71917	1.5052
0.71972	1.5051
0.72028	1.505
0.72083	1.5051
0.72139	1.5052
0.72194	1.505
0.7225	1.505
0.72306	1.5052
0.72361	1.5053
0.72417	1.5052
0.72472	1.5048
0.72528	1.5052
0.72583	1.5054
0.72639	1.5055
0.72694	1.5051
0.7275	1.5054
0.72806	1.5053
0.72861	1.5051
0.72944	1.5051
0.73	1.5052
0.73056	1.5053
0.73111	1.5055
0.73167	1.5056
0.73222	1.5053
0.73278	1.5056
0.73333	1.5055
0.73389	1.5056
0.73444	1.5055
0.735	1.5055
0.73556	1.5055
0.73611	1.5056
0.73667	1.5056
0.73722	1.5056
0.73778	1.5057
0.73833	1.5054
0.73889	1.5056
0.73944	1.5058
0.74	1.5058
0.74083	1.5056
0.74139	1.5056
0.74194	1.5056
0.7425	1.5056
0.74306	1.5057
0.74361	1.506
0.74417	1.506
0.74472	1.506
0.74528	1.5059
0.74583	1.5059
0.74639	1.5059
0.74694	1.5059
0.7475	1.5057
0.74806	1.506
0.74861	1.5057
0.74917	1.5061
0.74972	1.506
0.75028	1.506
0.75083	1.5061
0.75139	1.5059
0.75194	1.5062
0.75278	1.506
0.75333	1.506
0.75389	1.5063
0.75444	1.5063
0.755	1.5062
0.75556	1.5061
0.75611	1.5061
0.75667	1.5061
0.75722	1.5061
0.75778	1.5063
0.75833	1.5062
0.75889	1.5064
0.75944	1.5066
0.76	1.5062
0.76056	1.5062
0.76111	1.5064
0.76167	1.5067
0.76222	1.5062
0.76278	1.5064
0.76333	1.5062
0.76389	1.5065
0.76472	1.5064
0.76528	1.5064
0.76583	1.5067
0.76639	1.5067
0.76694	1.5067
0.7675	1.5068
0.76806	1.5066
0.76861	1.5066
0.76917	1.5064
0.76972	1.5065
0.77028	1.5065
0.77083	1.5066
0.77139	1.5069
0.77194	1.5067
0.7725	1.5064
0.77306	1.5067
0.77361	1.5066
0.77417	1.5066
0.77472	1.5065
0.77528	1.5068
0.77583	1.5069
0.77667	1.5067
0.77722	1.5067
0.77778	1.5068
0.77833	1.5069
0.77889	1.507
0.77944	1.5068
0.78	1.5068
0.78056	1.507
0.78111	1.5071
0.78167	1.5068
0.78222	1.5068
0.78278	1.507
0.78333	1.5069
0.78389	1.507
0.78444	1.5072
0.785	1.5071
0.78556	1.507
0.78611	1.5069
0.78667	1.507
0.78722	1.5073
0.78778	1.507
0.78861	1.5071
0.78917	1.5068
0.78972	1.5071
0.79028	1.5071
0.79083	1.507
0.79139	1.5072
0.79194	1.5072
0.7925	1.5072
0.79306	1.5073
0.79361	1.5072
0.79417	1.507
0.79472	1.5073
0.79528	1.5071
0.79583	1.5075
0.79639	1.507
0.79694	1.507
0.7975	1.5073
0.79806	1.5073
0.79861	1.5074
0.79917	1.5072
0.8	1.5075
0.80056	1.5073
0.80111	1.5073
0.80167	1.5073
0.80222	1.5074
0.80278	1.5074
0.80333	1.5074
0.80389	1.5075
0.80444	1.5075
0.805	1.5072
0.80556	1.5074
0.80611	1.5077
0.80667	1.5073
0.80722	1.5073
0.80778	1.5075
0.80833	1.5074
0.80889	1.5074
0.80944	1.5073
0.81	1.5074
0.81056	1.5074
0.81111	1.5077
0.81194	1.5074
0.8125	1.5075
0.81306	1.5076
0.81361	1.5075
0.81417	1.5074
0.81472	1.5078
0.81528	1.5078
0.81583	1.5075
0.81639	1.5076
0.81694	1.5077
0.8175	1.5077
0.81806	1.5075
0.81861	1.5077
0.81917	1.5078
0.81972	1.5077
0.82028	1.5076
0.82083	1.5078
0.82139	1.5079
0.82194	1.5077
0.8225	1.5077
0.82306	1.5077
0.82389	1.5079
0.82444	1.508
0.825	1.5079
0.82556	1.5076
0.82611	1.5079
0.82667	1.508
0.82722	1.508
0.82778	1.5079
0.82833	1.508
0.82889	1.5081
0.82944	1.5079
0.83	1.5077
0.83056	1.5078
0.83111	1.5079
0.83167	1.5082
0.83222	1.5079
0.83278	1.508
0.83333	1.508
0.83389	1.5082
0.83444	1.508
0.835	1.5079
0.83583	1.508
0.83639	1.5081
0.83694	1.508
0.8375	1.508
0.83806	1.5084
0.83861	1.5081
0.83917	1.5082
0.83972	1.5082
0.84028	1.5082
0.84083	1.5082
0.84139	1.5081
0.84194	1.508
0.8425	1.5082
0.84306	1.5082
0.84361	1.5083
0.84417	1.5082
0.84472	1.5084
0.84528	1.5084
0.84583	1.5082
0.84639	1.5082
0.84694	1.5082
0.84778	1.5083
0.84833	1.5084
0.84889	1.5084
0.84944	1.5084
0.85	1.5084
0.85056	1.5084
0.85111	1.5083
0.85167	1.5084
0.85222	1.5083
0.85278	1.5086
0.85333	1.5083
0.85389	1.5083
0.85444	1.5083
0.855	1.5084
0.85556	1.5086
0.85611	1.5086
0.85667	1.5085
0.85722	1.5085
0.85778	1.5084
0.85833	1.5085
0.85917	1.5086
0.85972	1.5086
0.86028	1.5086
0.86083	1.5085
0.86139	1.5087
0.86194	1.5088
0.8625	1.5086
0.86306	1.5085
0.86361	1.5086
0.86417	1.5088
0.86472	1.5086
0.86528	1.5087
0.86583	1.5086
0.86639	1.5085
0.86694	1.5086
0.8675	1.5086
0.86806	1.5086
0.86861	1.5087
0.86917	1.5087
0.86972	1.5088
0.87028	1.5088
0.87111	1.5088
0.87167	1.509
0.87222	1.5086
0.87278	1.5089
0.87333	1.5087
0.87389	1.5087
0.87444	1.509
0.875	1.5088
0.87556	1.5089
0.87611	1.5091
0.87667	1.5089
0.87722	1.5089
0.87778	1.5087
0.87833	1.5089
0.87889	1.5091
0.87944	1.5088
0.88	1.509
0.88056	1.5089
0.88111	1.5091
0.88167	1.5089
0.88222	1.5089
0.88306	1.5092
0.88361	1.509
0.88417	1.5087
0.88472	1.5089
0.88528	1.5091
0.88583	1.5091
0.88639	1.509
0.88694	1.5091
0.8875	1.509
0.88806	1.5091
0.88861	1.5093
0.88917	1.5093
0.88972	1.5093
0.89028	1.5095
0.89083	1.5094
0.89139	1.5093
0.89194	1.5092
0.8925	1.5092
0.89306	1.5093
0.89361	1.5095
0.89417	1.5093
0.895	1.5094
0.89556	1.5092
0.89611	1.5093
0.89667	1.5095
0.89722	1.5094
0.89778	1.5094
0.89833	1.5095
0.89889	1.5097
0.89944	1.5096
0.9	1.5095
0.90056	1.5098
0.90111	1.5095
0.90167	1.5096
0.90222	1.5092
0.90278	1.5095
0.90333	1.5098
0.90389	1.5097
0.90444	1.5095
0.905	1.5098
0.90556	1.5099
0.90639	1.51
0.90694	1.5105
0.9075	1.5103
0.90806	1.5104
0.90861	1.5101
0.90917	1.5101
0.90972	1.5101
0.91028	1.51
0.91083	1.5102
0.91139	1.5099
0.91194	1.5103
0.9125	1.51
0.91306	1.5081
0.91361	1.5081
0.91417	1.5079
0.91472	1.508
0.91528	1.5078
0.91583	1.508
0.91639	1.508
0.91694	1.5078
0.9175	1.5078
0.91833	1.5083
0.91889	1.5079
0.91944	1.5078
0.92	1.5081
0.92056	1.5079
0.92111	1.5079
0.92167	1.508
0.92222	1.5081
0.92278	1.508
0.92333	1.5079
0.92389	1.5079
0.92444	1.5081
0.925	1.5082
0.92556	1.5082
0.92611	1.5082
0.92667	1.5082
0.92722	1.5081
0.92778	1.508
0.92833	1.5082
0.92889	1.5082
0.92944	1.5081
0.93028	1.5081
0.93083	1.5083
0.93139	1.5082
0.93194	1.5081
0.9325	1.5084
0.93306	1.5081
0.93361	1.5082
0.93417	1.5082
0.93472	1.5084
0.93528	1.5084
0.93583	1.5081
0.93639	1.5082
0.93694	1.5083
0.9375	1.5082
0.93806	1.5083
0.93861	1.5082
0.93917	1.5082
0.93972	1.5083
0.94028	1.5084
0.94083	1.5082
0.94139	1.5084
0.94222	1.5082
0.94278	1.5085
0.94333	1.5083
0.94389	1.5083
0.94444	1.5081
0.945	1.5084
0.94556	1.5085
0.94611	1.5083
0.94667	1.5084
0.94722	1.5083
0.94778	1.5086
0.94833	1.5085
0.94889	1.5083
0.94944	1.5085
0.95	1.5085
0.95056	1.5084
0.95111	1.5084
0.95167	1.5085
0.95222	1.5086
0.95278	1.5084
0.95333	1.5085
0.95417	1.5086
0.95472	1.5084
0.95528	1.5086
0.95583	1.5087
0.95639	1.5084
0.95694	1.5086
0.9575	1.5087
0.95806	1.5087
0.95861	1.5085
0.95917	1.5085
0.95972	1.5085
0.96028	1.5088
0.96083	1.5085
0.96139	1.5088
0.96194	1.5087
0.9625	1.5087
0.96306	1.5088
0.96361	1.5088
0.96417	1.5088
0.96472	1.5086
0.96556	1.5088
0.96611	1.5088
0.96667	1.5086
0.96722	1.5089
0.96778	1.5089
0.96833	1.5087
0.96889	1.5089
0.96944	1.5088
0.97	1.5089
0.97056	1.5089
0.97111	1.5089
0.97167	1.5089
0.97222	1.5088
0.97278	1.509
0.97333	1.509
0.97389	1.509
0.97444	1.5088
0.975	1.5087
0.97556	1.509
0.97611	1.5089
0.97667	1.5088
0.9775	1.5089
0.97806	1.509
0.97861	1.5092
0.97917	1.5089
0.97972	1.5091
0.98028	1.5091
0.98083	1.5091
0.98139	1.509
0.98194	1.509
0.9825	1.5092
0.98306	1.5092
0.98361	1.5092
0.98417	1.5091
0.98472	1.509
0.98528	1.509
0.98583	1.5089
0.98639	1.5092
0.98694	1.5091
0.9875	1.5091
0.98806	1.5092
0.98861	1.5093
0.98944	1.5092
0.99	1.5092
0.99056	1.5092
0.99111	1.509
0.99167	1.5091
0.99222	1.5092
0.99278	1.5092
0.99333	1.5093
0.99389	1.5092
0.99444	1.5092
0.995	1.5092
0.99556	1.5094
0.99611	1.5094
0.99667	1.5094
0.99722	1.5098
0.99778	1.5093
0.99833	1.5092
0.99889	1.5095
0.99944	1.5096
1	1.5097
1.00056	1.5094
1.00139	1.5093
1.00194	1.5094
1.0025	1.5095
1.00306	1.5095
1.00361	1.5096
1.00417	1.5094
1.00472	1.5093
1.00528	1.5094
1.00583	1.5097
1.00639	1.5093
1.00694	1.5095
1.0075	1.5097
1.00806	1.5097
1.00861	1.5096
1.00917	1.5095
1.00972	1.5097
1.01028	1.5096
1.01083	1.5093
1.01139	1.5095
1.01194	1.5098
1.0125	1.5098
1.01333	1.5096
1.01389	1.5098
1.01444	1.5097
1.015	1.5097
1.01556	1.5097
1.01611	1.5097
1.01667	1.5099
1.01722	1.5098
1.01778	1.5097
1.01833	1.5097
1.01889	1.5098
1.01944	1.5098
1.02	1.5098
1.02056	1.5095
1.02111	1.5098
1.02167	1.51
1.02222	1.5099
1.02278	1.5098
1.02333	1.5097
1.02389	1.5099
1.02472	1.5099
1.02528	1.5097
1.02583	1.5102
1.02639	1.5097
1.02694	1.5098
1.0275	1.51
1.02806	1.5097
1.02861	1.5099
1.02917	1.51
1.02972	1.5099
1.03028	1.5098
1.03083	1.5101
1.03139	1.5099
1.03194	1.51
1.0325	1.51
1.03306	1.51
1.03361	1.51
1.03417	1.5101
1.03472	1.51
1.03528	1.5101
1.03583	1.5102
1.03667	1.5099
1.03722	1.51
1.03778	1.5102
1.03833	1.5099
1.03889	1.5102
1.03944	1.5103
1.04	1.5103
1.04056	1.5099
1.04111	1.5101
1.04167	1.51
1.04222	1.5102
1.04278	1.51
1.04333	1.5101
1.04389	1.5102
1.04444	1.51
1.045	1.5102
1.04556	1.5104
1.04611	1.51
1.04667	1.5102
1.04722	1.51
1.04778	1.5103
1.04861	1.5102
1.04917	1.5102
1.04972	1.51
1.05028	1.5101
1.05083	1.5104
1.05139	1.5101
1.05194	1.5102
1.0525	1.5101
1.05306	1.5102
1.05361	1.5103
1.05417	1.5103
1.05472	1.5103
1.05528	1.5105
1.05583	1.5102
1.05639	1.5104
1.05694	1.5103
1.0575	1.5101
1.05806	1.5105
1.05861	1.5104
1.05917	1.5105
1.05972	1.5103
1.06056	1.5105
1.06111	1.5103
1.06167	1.5105
1.06222	1.5105
1.06278	1.5106
1.06333	1.5105
1.06389	1.5106
1.06444	1.5106
1.065	1.5103
1.06556	1.5106
1.06611	1.5104
1.06667	1.5103
1.06722	1.5106
1.06778	1.5106
1.06833	1.5105
1.06889	1.5105
1.06944	1.5106
1.07	1.5106
1.07056	1.5106
1.07111	1.5106
1.07167	1.5105
1.0725	1.5103
1.07306	1.5105
1.07361	1.5107
1.07417	1.5106
1.07472	1.5107
1.07528	1.5105
1.07583	1.5107
1.07639	1.5104
1.07694	1.5107
1.0775	1.5107
1.07806	1.5107
1.07861	1.5106
1.07917	1.5109
1.07972	1.5107
1.08028	1.5106
1.08083	1.5109
1.08139	1.5109
1.08194	1.5107
1.0825	1.5108
1.08306	1.511
1.08389	1.5108
1.08444	1.5107
1.085	1.5108
1.08556	1.5109
1.08611	1.5109
1.08667	1.5109
1.08722	1.5111
1.08778	1.5108
1.08833	1.5108
1.08889	1.5109
1.08944	1.511
1.09	1.5109
1.09056	1.5108
1.09111	1.511
1.09167	1.511
1.09222	1.5111
1.09278	1.511
1.09333	1.5108
1.09389	1.5109
1.09444	1.5109
1.095	1.511
1.09583	1.5109
1.09639	1.5109
1.09694	1.511
1.0975	1.5109
1.09806	1.5109
1.09861	1.5112
1.09917	1.5109
1.09972	1.511
1.10028	1.511
1.10083	1.511
1.10139	1.5112
1.10194	1.5109
1.1025	1.5114
1.10306	1.511
1.10361	1.511
1.10417	1.5111
1.10472	1.5111
1.10528	1.5111
1.10583	1.511
1.10639	1.5114
1.10694	1.511
1.10778	1.5111
1.10833	1.5113
1.10889	1.5112
1.10944	1.5111
1.11	1.5112
1.11056	1.5112
1.11111	1.5112
1.11167	1.5113
1.11222	1.5114
1.11278	1.5112
1.11333	1.5113
1.11389	1.5114
1.11444	1.5114
1.115	1.5112
1.11556	1.5115
1.11611	1.5113
1.11667	1.5115
1.11722	1.5115
1.11778	1.5114
1.11833	1.5117
1.11889	1.5113
1.11972	1.5113
1.12028	1.5115
1.12083	1.5116
1.12139	1.5114
1.12194	1.5114
1.1225	1.5115
1.12306	1.5114
1.12361	1.5116
1.12417	1.5115
1.12472	1.5116
1.12528	1.5117
1.12583	1.5114
1.12639	1.5115
1.12694	1.5115
1.1275	1.5117
1.12806	1.5114
1.12861	1.5116
1.12917	1.5115
1.12972	1.5115
1.13028	1.5117
1.13083	1.5115
1.13167	1.5116
1.13222	1.5117
1.13278	1.5117
1.13333	1.5114
1.13389	1.5116
1.13444	1.5116
1.135	1.5115
1.13556	1.5115
1.13611	1.5117
1.13667	1.5115
1.13722	1.5115
[truncated: 40,188 more rows]

## Sheet: Fig.3a
Frequency (Hz)	Phase (degree)
99950	5.4	5.4	5.4	5.7	7.4	7.6	7.6	7.4	6.7
82520	3.6	3.6	3.6	4.1	6	6.2	6.2	6	5.4
68120	1.9	2	2	2.6	4.8	5	5	4.8	4.3
56250	0.4	0.4	0.5	1.3	3.8	4	3.9	3.7	3.3
46440	-1.1	-1.1	-0.9	0.2	2.9	3.1	3	2.8	2.5
38330	-2.5	-2.4	-2.3	-0.9	2.1	2.3	2.2	2.1	1.8
31640	-3.9	-3.8	-3.6	-1.8	1.5	1.7	1.6	1.4	1.2
26120	-5.3	-5.2	-4.9	-2.7	0.9	1.1	1	0.9	0.7
21530	-6.8	-6.6	-6.2	-3.5	0.4	0.7	0.5	0.4	0.3
17770	-8.3	-8.1	-7.6	-4.2	0	0.2	0.1	-0.1	-0.1
14700	-10	-9.7	-9.1	-4.9	-0.4	-0.2	-0.3	-0.5	-0.4
12110	-11.9	-11.5	-10.7	-5.6	-0.8	-0.6	-0.7	-0.8	-0.7
10010	-14	-13.5	-12.4	-6.3	-1.2	-0.9	-1.1	-1.2	-1
8252	-16.4	-15.7	-14.3	-7	-1.6	-1.2	-1.4	-1.5	-1.2
6812	-19	-18.2	-16.4	-7.6	-2	-1.6	-1.8	-1.7	-1.3
5625	-22	-20.9	-18.6	-8.3	-2.4	-1.9	-2.1	-1.9	-1.5
4643	-25.5	-24	-21.1	-9	-2.8	-2.3	-2.4	-2.1	-1.6
3833	-29.3	-27.5	-23.8	-9.8	-3.3	-2.6	-2.6	-2.3	-1.7
3164	-33.5	-31.2	-26.7	-10.5	-3.7	-2.9	-2.8	-2.4	-1.8
2612	-38	-35.2	-29.7	-11.3	-4.1	-3.2	-3	-2.4	-1.8
2153	-42.8	-39.4	-32.8	-12.1	-4.6	-3.4	-3.1	-2.5	-1.9
1777	-47.6	-43.6	-35.9	-12.8	-5	-3.7	-3.2	-2.5	-1.9
1470	-52.3	-47.7	-39	-13.6	-5.4	-3.8	-3.2	-2.6	-2
1211	-56.9	-51.7	-42	-14.2	-5.7	-3.9	-3.2	-2.6	-2
1001	-61	-55.4	-44.9	-14.8	-5.9	-3.9	-3.2	-2.6	-2.1
825.2	-64.5	-58.4	-47.2	-14.7	-5.9	-3.8	-3.1	-2.6	-2.2
683.6	-67.8	-61.3	-49.6	-15.2	-5.9	-3.8	-3.1	-2.7	-2.4
561.5	-70.7	-63.9	-51.9	-15.4	-5.8	-3.7	-3.1	-2.9	-2.6
463.9	-73.1	-66.1	-53.8	-15.5	-5.7	-3.7	-3.2	-3	-2.8
380.9	-75.2	-68	-55.5	-15.3	-5.5	-3.6	-3.3	-3.3	-3.1
317.4	-76.8	-69.4	-56.9	-15	-5.3	-3.6	-3.4	-3.5	-3.5
258.8	-78.3	-70.6	-58.3	-14.5	-5.1	-3.6	-3.6	-3.9	-4
214.8	-79.4	-71.5	-59.4	-13.9	-5	-3.7	-3.9	-4.4	-4.4
175.8	-80.3	-72.3	-60.3	-13.2	-5	-3.9	-4.2	-4.9	-5.1
146.5	-81	-72.8	-61.1	-12.6	-5	-4.1	-4.7	-5.6	-5.8
122.1	-81.5	-73.2	-61.8	-11.9	-5.1	-4.4	-5.2	-6.3	-6.7
97.66	-81.7	-73.5	-62.5	-11.2	-5.2	-4.7	-5.8	-7.2	-7.7
82.54	-81.4	-72.8	-62.2	-10.2	-5	-4.7	-6	-7.7	-8.3
68.13	-81.7	-73	-62.8	-9.9	-5.7	-5.5	-7.2	-9.2	-9.9
56.23	-82	-73.3	-63.7	-9.8	-6.7	-6.7	-8.8	-11.4	-12.2
46.42	-81.9	-73.1	-63.9	-9.8	-7.5	-7.5	-9.9	-12.8	-13.7
38.31	-81.9	-73.1	-64.4	-10	-8.6	-8.8	-11.7	-15.1	-16.1
31.62	-81.7	-72.9	-64.8	-10.4	-10	-10.4	-13.7	-17.7	-18.7
26.1	-81.5	-72.8	-65.2	-11.1	-11.7	-12.1	-16.1	-20.7	-21.5
21.54	-81.1	-72.6	-65.6	-12	-13.7	-14.2	-18.8	-24.1	-24.6
17.78	-80.8	-72.3	-65.9	-13.2	-16	-16.6	-22	-27.9	-27.8
14.68	-80.2	-72.1	-66.2	-14.7	-18.6	-19.4	-25.5	-32	-30.9
12.12	-79.7	-71.9	-66.5	-16.6	-21.7	-22.5	-29.4	-36.3	-33.7
10	-78.9	-71.4	-66.7	-18.6	-25.1	-26	-33.6	-40.5	-35.8
8.254	-78.3	-71.1	-66.8	-21.3	-29	-30	-38.2	-44.9	-37.5
6.813	-77.5	-70.8	-67	-24.2	-33.3	-34.4	-43	-49	-38.5
5.623	-76.6	-70.5	-67.2	-27.6	-38	-39.1	-47.8	-52.8	-38.5
4.642	-75.7	-70.1	-67.3	-31.3	-42.9	-44	-52.5	-56	-37.7
3.831	-74.7	-69.7	-67.4	-35.3	-47.9	-49.1	-57	-58.7	-36
3.162	-73.7	-69.3	-67.5	-39.5	-52.9	-54.1	-61.2	-60.7	-33.6
2.61	-72.4	-68.7	-67.4	-43.7	-57.4	-58.6	-64.7	-61.8	-30.6
2.154	-71.3	-68.2	-67.5	-48.2	-62.1	-63.2	-68.1	-62.4	-27.4
1.778	-69.9	-67.4	-67.2	-52.3	-65.8	-66.9	-70.6	-61.9	-24.1
1.468	-69	-67.4	-67.7	-57.4	-70.6	-71.7	-73.8	-61.2	-20.8
1.212	-67.4	-66.6	-67.2	-60.8	-73.1	-74.2	-75.1	-59.1	-17.7
1	-65.5	-65.4	-66.5	-63.5	-75.1	-76.1	-75.8	-56.2	-14.9
0.8254	-63.5	-64.4	-65.6	-65.6	-76.5	-77.5	-76.1	-52.6	-12.4
0.6813	-61.4	-63.2	-64.6	-67.6	-77.8	-78.8	-76.2	-48.9	-10.4
0.5623	-59.4	-62.3	-63.7	-69.4	-78.9	-79.9	-76	-44.6	-8.8
0.4642	-57.3	-61.6	-62.9	-70.6	-79.7	-80.7	-75.4	-40	-7.3
0.3831	-55.1	-60.7	-61.5	-71.6	-80.2	-81.3	-74.4	-35.5	-6.1
0.3162	-52.9	-59.9	-60.3	-72.3	-80.6	-81.6	-73.2	-31.1	-5.4
0.261	-50.4	-59.1	-59	-72.7	-80.6	-81.8	-71.2	-27	-4.4
0.2154	-48	-58.5	-57.6	-73	-80.5	-81.7	-68.9	-23.1	-3.5
0.1778	-45.5	-57.8	-56	-73.1	-80.3	-81.5	-66.1	-19.3	-3.1
0.1468	-43	-57.2	-54.3	-73	-79.9	-81.1	-62.8	-16.8	-2.4
0.1212	-40.5	-56.6	-52.4	-72.9	-79.3	-80.6	-59.4	-13.9	-2.4
0.1	-38	-55.8	-50.3	-72.5	-78.6	-79.8	-54.9	-11.6	-1.8
0.08254	-35.5	-55.1	-48	-72	-77.5	-78.7	-50	-9	-1.4
0.06813	-33.4	-54.1	-45.6	-71.6	-76.5	-77.5	-45.1	-7.4	-1.1
0.05623	-31.4	-53.1	-43.2	-71.2	-75.3	-76.1	-40.3	-6.2	-0.9
0.04642	-29.5	-52	-40.6	-70.7	-73.9	-74.5	-35.5	-5.2	-0.9
0.03831	-27.8	-50.5	-38	-70.2	-72.2	-72.5	-30.9	-4.7	-0.4
0.03162	-26.3	-48.9	-35.3	-69.7	-70.3	-70.3	-27.3	-3.5	-0.5
0.0261	-25	-46.9	-32.6	-69	-68	-67.6	-23.3	-2.9	-0.3
0.02154	-23.5	-44.7	-29.9	-68.3	-65.1	-64.6	-19.5	-2.4	-0.3
0.01778	-21.7	-42.2	-27.2	-67.3	-61.6	-62.1	-15	-1.9	-0.7
0.01468	-21.2	-39.7	-24.6	-66.1	-58.6	-59.2	-14.5	-1.1	-0.3
0.01212	-18.3	-37.3	-22.2	-64.7	-57	-55.2	-11.3	-1	-0.2
0.01	-13.5	-34.4	-19.8	-63.2	-54.2	-55.7	-9.9	-0.4	-0.2

## Sheet: Fig.3b
Z'(ohm)	Z''(ohm)	Z'(ohm)	Z''(ohm)	Z'(ohm)	Z''(ohm)	Z'(ohm)	Z''(ohm)	Z'(ohm)	Z''(ohm)	Z'(ohm)	Z''(ohm)	Z'(ohm)	Z''(ohm)	Z'(ohm)	Z''(ohm)	Z'(ohm)	Z''(ohm)
4.63	0.4358	4.619	0.4355	4.626	0.4379	4.647	0.462	4.577	0.5947	4.559	0.6094	4.57	0.6071	4.607	0.5993	4.86	0.5704
4.614	0.2887	4.603	0.2901	4.612	0.294	4.634	0.33	4.554	0.4792	4.535	0.4947	4.547	0.4912	4.587	0.4847	4.838	0.4609
4.609	0.1551	4.598	0.1573	4.609	0.1643	4.632	0.2133	4.538	0.3828	4.519	0.3985	4.532	0.3934	4.578	0.3843	4.826	0.3655
4.612	0.03118	4.604	0.03316	4.614	0.0412	4.636	0.1065	4.528	0.2983	4.51	0.3138	4.522	0.3079	4.571	0.2994	4.825	0.2818
4.627	-0.08882	4.619	-0.08497	4.631	-0.07427	4.654	0.01223	4.528	0.2269	4.51	0.2419	4.524	0.2355	4.581	0.2266	4.837	0.2109
4.645	-0.2029	4.639	-0.1974	4.653	-0.1831	4.675	-0.07222	4.531	0.1687	4.512	0.1834	4.526	0.1762	4.589	0.1665	4.853	0.1533
4.667	-0.316	4.662	-0.308	4.678	-0.2906	4.7	-0.1469	4.533	0.12	4.512	0.1348	4.528	0.1257	4.597	0.1152	4.858	0.1059
4.691	-0.4343	4.69	-0.4233	4.71	-0.3999	4.731	-0.2195	4.538	0.07465	4.517	0.09039	4.536	0.07988	4.606	0.07033	4.86	0.06333
4.722	-0.5608	4.721	-0.5466	4.745	-0.5161	4.766	-0.2884	4.544	0.03467	4.523	0.0519	4.541	0.04057	4.617	0.03073	4.886	0.02436
4.753	-0.6963	4.756	-0.6778	4.785	-0.6385	4.805	-0.3537	4.55	-0.0001192	4.529	0.01742	4.55	0.00442	4.63	-0.00549	4.881	-0.00805
4.788	-0.846	4.796	-0.8221	4.831	-0.7707	4.849	-0.4169	4.559	-0.03369	4.537	-0.01447	4.562	-0.02778	4.635	-0.03762	4.897	-0.0359
4.827	-1.018	4.839	-0.9874	4.885	-0.9215	4.898	-0.481	4.568	-0.06719	4.544	-0.04427	4.575	-0.05829	4.657	-0.06871	4.903	-0.06186
4.867	-1.213	4.888	-1.172	4.945	-1.087	4.951	-0.5457	4.581	-0.09677	4.558	-0.07195	4.591	-0.08883	4.681	-0.09643	4.941	-0.08445
4.91	-1.441	4.941	-1.389	5.012	-1.276	5.01	-0.6113	4.595	-0.1284	4.571	-0.09941	4.609	-0.1162	4.708	-0.1203	4.95	-0.1004
4.955	-1.709	4.996	-1.64	5.088	-1.495	5.072	-0.6798	4.611	-0.1608	4.587	-0.1269	4.631	-0.1438	4.708	-0.14	4.983	-0.116
5	-2.025	5.057	-1.934	5.175	-1.744	5.141	-0.7516	4.629	-0.1941	4.606	-0.155	4.655	-0.1691	4.737	-0.1594	5.002	-0.1298
5.046	-2.402	5.123	-2.284	5.273	-2.036	5.216	-0.8291	4.652	-0.2293	4.629	-0.1832	4.683	-0.1934	4.77	-0.1763	5.042	-0.1423
5.093	-2.855	5.198	-2.7	5.387	-2.375	5.301	-0.9123	4.68	-0.2662	4.656	-0.2104	4.715	-0.2155	4.792	-0.1883	5.055	-0.1488
5.141	-3.402	5.28	-3.197	5.519	-2.77	5.395	-1.001	4.712	-0.3052	4.686	-0.2373	4.75	-0.235	4.822	-0.1986	5.078	-0.1568
5.193	-4.059	5.375	-3.788	5.674	-3.23	5.5	-1.098	4.751	-0.3447	4.723	-0.2634	4.789	-0.2503	4.857	-0.2067	5.111	-0.1622
5.25	-4.859	5.487	-4.501	5.856	-3.77	5.619	-1.201	4.798	-0.3852	4.764	-0.2864	4.829	-0.2638	4.893	-0.2135	5.141	-0.1686
5.314	-5.824	5.622	-5.354	6.073	-4.4	5.755	-1.311	4.852	-0.4246	4.809	-0.3068	4.87	-0.271	4.923	-0.2175	5.152	-0.1725
5.389	-6.977	5.782	-6.357	6.325	-5.123	5.905	-1.424	4.914	-0.4607	4.856	-0.3226	4.911	-0.2777	4.955	-0.2214	5.168	-0.1805
5.478	-8.391	5.981	-7.578	6.631	-5.978	6.077	-1.542	4.984	-0.4936	4.906	-0.3335	4.95	-0.2798	4.978	-0.2252	5.187	-0.1846
5.584	-10.07	6.221	-9.004	6.987	-6.952	6.269	-1.658	5.059	-0.52	4.955	-0.3399	4.987	-0.2796	5.008	-0.2298	5.214	-0.1953
5.755	-12.05	6.556	-10.65	7.44	-8.023	6.486	-1.707	5.136	-0.5308	5.001	-0.3351	5.009	-0.2716	5.024	-0.23	5.232	-0.201
5.915	-14.46	6.92	-12.65	7.933	-9.315	6.718	-1.82	5.216	-0.541	5.046	-0.3346	5.04	-0.2733	5.05	-0.2405	5.272	-0.2192
6.123	-17.49	7.388	-15.11	8.54	-10.88	6.983	-1.925	5.299	-0.5423	5.09	-0.3316	5.068	-0.2762	5.076	-0.2545	5.273	-0.2374
6.377	-21.03	7.951	-17.95	9.235	-12.62	7.257	-2.006	5.374	-0.5368	5.128	-0.3282	5.094	-0.2814	5.096	-0.2711	5.274	-0.26
6.705	-25.44	8.669	-21.42	10.08	-14.69	7.555	-2.066	5.447	-0.5249	5.164	-0.3266	5.119	-0.2913	5.106	-0.2919	5.291	-0.2907
7.088	-30.32	9.485	-25.19	10.99	-16.89	7.835	-2.095	5.504	-0.514	5.192	-0.326	5.14	-0.3038	5.119	-0.3171	5.334	-0.3261
7.624	-36.87	10.6	-30.15	12.17	-19.71	8.147	-2.104	5.561	-0.5006	5.221	-0.3309	5.161	-0.3247	5.145	-0.3535	5.351	-0.3696
8.239	-44.07	11.85	-35.5	13.43	-22.68	8.423	-2.085	5.605	-0.492	5.245	-0.3395	5.181	-0.3495	5.168	-0.3946	5.34	-0.4144
9.108	-53.44	13.5	-42.32	15.02	-26.38	8.706	-2.043	5.646	-0.4895	5.267	-0.3563	5.201	-0.3845	5.191	-0.4479	5.371	-0.4802
10.08	-63.58	15.32	-49.53	16.66	-30.21	8.941	-1.993	5.676	-0.4952	5.285	-0.3775	5.22	-0.4257	5.202	-0.5066	5.39	-0.5499
11.35	-75.6	17.52	-57.95	18.55	-34.59	9.152	-1.934	5.702	-0.509	5.304	-0.4079	5.238	-0.4758	5.223	-0.5771	5.41	-0.6314
13.54	-93.36	20.81	-70.08	21.23	-40.77	9.38	-1.864	5.731	-0.5254	5.325	-0.4415	5.259	-0.5378	5.241	-0.6663	5.433	-0.7386
16.58	-109.1	24.86	-80.4	24.17	-45.83	9.567	-1.714	5.767	-0.5083	5.358	-0.4391	5.299	-0.5589	5.29	-0.7163	5.483	-0.8017
19.22	-131.1	28.94	-94.76	27.18	-52.98	9.723	-1.696	5.789	-0.5771	5.378	-0.5178	5.323	-0.6679	5.32	-0.8601	5.533	-0.9648
23.04	-165	34.99	-116.5	31.5	-63.69	9.896	-1.703	5.818	-0.6871	5.406	-0.6366	5.356	-0.8312	5.353	-1.076	5.607	-1.215
26.82	-187.9	39.65	-130.6	34.5	-70.5	9.969	-1.721	5.833	-0.7636	5.421	-0.7166	5.369	-0.94	5.38	-1.224	5.624	-1.376
32.1	-225.5	46.65	-153.6	39.01	-81.6	10.07	-1.779	5.858	-0.8905	5.448	-0.8483	5.401	-1.119	5.424	-1.465	5.694	-1.645
39.34	-269.3	55.16	-179.6	44.19	-94.05	10.16	-1.87	5.885	-1.041	5.477	-1	5.435	-1.329	5.47	-1.749	5.777	-1.957
48.26	-321.6	65.17	-210.1	50.12	-108.6	10.25	-2.007	5.916	-1.224	5.51	-1.183	5.475	-1.58	5.527	-2.089	5.906	-2.332
59.78	-383.8	77.09	-245.5	56.95	-125.4	10.33	-2.195	5.951	-1.445	5.548	-1.402	5.52	-1.882	5.578	-2.497	6.05	-2.776
74.41	-457.5	91.2	-286.6	64.78	-144.9	10.42	-2.442	5.992	-1.713	5.592	-1.664	5.568	-2.245	5.65	-2.99	6.255	-3.296
93.6	-544.6	108.1	-334.6	73.88	-167.6	10.51	-2.76	6.041	-2.037	5.641	-1.981	5.629	-2.684	5.752	-3.588	6.535	-3.905
117.6	-647.6	127.9	-390.3	84.36	-193.8	10.61	-3.159	6.099	-2.43	5.7	-2.364	5.702	-3.217	5.879	-4.313	6.916	-4.606
150.1	-767.8	153	-454.6	96.48	-224.2	10.74	-3.621	6.174	-2.887	5.775	-2.811	5.795	-3.845	6.044	-5.164	7.447	-5.372
189.2	-910.2	180.8	-529.5	111.2	-259.3	10.89	-4.235	6.256	-3.469	5.854	-3.379	5.891	-4.633	6.243	-6.22	8.128	-6.241
238.8	-1076	214.1	-616.5	127.5	-300.2	11.05	-4.974	6.336	-4.17	5.931	-4.064	5.988	-5.575	6.49	-7.472	8.992	-7.145
301.4	-1270	254.1	-717.2	146.4	-347.7	11.24	-5.876	6.425	-5.021	6.015	-4.894	6.097	-6.716	6.818	-8.968	10.09	-8.036
380.2	-1495	301.7	-834.2	168.5	-403	11.48	-6.974	6.526	-6.062	6.108	-5.908	6.22	-8.098	7.26	-10.76	11.46	-8.846
478.9	-1756	358.3	-969.6	194.4	-467.8	11.77	-8.324	6.64	-7.339	6.207	-7.156	6.363	-9.784	7.843	-12.89	13.05	-9.487
602.5	-2060	426.1	-1128	224.7	-543.9	12.16	-10.02	6.766	-8.939	6.315	-8.717	6.528	-11.86	8.666	-15.45	14.84	-9.856
760.4	-2401	509	-1302	261.4	-628.1	12.42	-11.87	6.825	-10.67	6.357	-10.41	6.699	-14.15	9.793	-18.24	16.67	-9.869
949	-2804	605.3	-1516	303.6	-733.6	12.99	-14.55	6.945	-13.11	6.446	-12.79	6.921	-17.26	11.41	-21.8	18.53	-9.595
1189	-3244	723.6	-1742	355.5	-845.3	13.3	-17.2	7.012	-15.58	6.488	-15.2	7.238	-20.53	13.57	-25.41	20.09	-8.974
1464	-3809	855.1	-2056	412.4	-1006	14.28	-22.37	6.977	-19.79	6.383	-19.29	7.442	-25.66	16.7	-30.38	21.7	-8.222
1820	-4370	1022	-2356	485.9	-1157	14.6	-26.09	7.07	-23.31	6.444	-22.73	8.062	-30.34	20.64	-34.52	22.72	-7.262
2270	-4975	1225	-2681	574.6	-1324	15.19	-30.49	7.348	-27.52	6.667	-26.86	9.078	-35.98	25.8	-38.61	23.62	-6.302
2820	-5664	1466	-3064	689	-1516	16.14	-35.67	7.825	-32.68	7.07	-31.95	10.57	-42.86	32.35	-42.33	24.38	-5.34
3443	-6314	1730	-3426	815.4	-1718	17.08	-41.41	8.34	-38.69	7.486	-37.87	12.44	-50.83	39.57	-45.36	24.7	-4.547
4170	-7049	2028	-3865	964.7	-1952	18.37	-48.84	9.045	-46.01	8.028	-45.12	15.06	-60.37	47.83	-47.1	25.08	-3.872
5020	-7816	2365	-4365	1146	-2235	20.15	-57.17	9.964	-54.88	8.79	-53.85	18.68	-71.67	56.43	-47.4	25.31	-3.241
5995	-8589	2745	-4883	1353	-2494	22.42	-67.56	11.29	-65.43	9.862	-64.36	23.7	-84.94	64.99	-46.32	25.65	-2.749
7118	-9399	3175	-5474	1598	-2803	25.39	-79.71	12.99	-78.23	11.32	-76.99	30.36	-100.4	72.87	-43.96	25.73	-2.438
8359	-10120	3658	-6121	1886	-3137	29.22	-94.1	15.42	-93.36	13.35	-92.09	40.11	-117.9	80	-40.72	25.61	-1.966
9775	-10860	4205	-6859	2225	-3501	34.06	-111.5	18.61	-111.6	16.06	-110.3	53.09	-137.4	85.61	-36.54	25.75	-1.57
11320	-11520	4815	-7647	2625	-3895	40.19	-132.2	22.77	-133.5	19.67	-132.3	70.31	-158.6	91.28	-31.96	25.92	-1.388
12980	-12100	5510	-8544	3079	-4281	47.96	-156.8	28.48	-159.5	24.71	-158.4	92.74	-180.8	94.22	-28.44	26.13	-1.117
14780	-12600	6308	-9569	3611	-4686	57.58	-186.6	35.89	-190.5	31.47	-189.8	120.5	-203.6	96.89	-23.97	26.08	-1.072
16690	-13050	7198	-10610	4217	-5086	69.73	-221.7	45.82	-227.3	40.76	-226.9	155.8	-221.9	98.95	-20.27	26.08	-0.836
18800	-13400	8345	-11950	4965	-5506	86.54	-266.5	60.2	-272.4	54.63	-272.9	199.4	-237.3	101	-16.06	26.07	-0.6318
20890	-13750	9507	-13150	5696	-5822	105.4	-316.5	77.72	-323	72.01	-324.6	243.1	-243.8	102.6	-13.35	26.32	-0.503
23060	-14070	10890	-14530	6507	-6109	128.8	-377.6	100.5	-382.6	95.64	-385.7	292.8	-248.6	102.2	-11.09	26.21	-0.4116
25390	-14390	12490	-15970	7378	-6332	157.9	-450.9	130.6	-451.7	126.9	-457.4	336.9	-240.7	103.9	-9.54	26.26	-0.4041
27820	-14680	14230	-17240	8284	-6477	194.1	-539.5	169.9	-530.2	170.2	-539	374.3	-224.1	103.3	-8.586	26.29	-0.1704
30500	-15090	16530	-18920	9211	-6523	239.1	-646	221.4	-618.6	226.4	-631.4	419.3	-216	104.1	-6.329	26.3	-0.2197
33640	-15650	19010	-20320	10120	-6467	296.2	-773.2	288	-713.5	302.4	-735.3	447.1	-192.5	104.4	-5.326	26.31	-0.149
36910	-16050	21850	-21630	10990	-6310	368.3	-925	375.8	-809.8	399.8	-842.8	472.8	-167.8	104.2	-4.39	26.29	-0.1231
40340	-16050	24940	-22630	11810	-6057	461.6	-1106	486.2	-900.1	511.3	-964.5	509	-136.7	104.2	-3.404	26.47	-0.3186
44640	-17290	28350	-23570	12490	-5710	582.3	-1317	606.8	-993.6	655.7	-1099	496.7	-128.7	103.9	-2.019	26.18	-0.1359
48440	-16050	32030	-24410	13110	-5345	737.4	-1559	727.9	-1119	837.6	-1206	515.8	-103	103.7	-1.78	26.13	-0.09105
43130	-10370	36080	-24690	13640	-4911	932.1	-1845	894.7	-1239	989.5	-1448	531.5	-93.18	102.7	-0.7494	25.98	-0.0786

## Sheet: Fig.3d
potential (V versus RHE)	R1 (ohm)	R2(ohm)
1.11	24875
1.21	25782
1.31	20157
1.36	5.965	4920
1.41	1.267	2601
1.46	0.95692	2605
1.51	0.92573	533.2
1.56	0.90879	99.33
1.61	0.79239	20.45

## Sheet: Fig.3e
Frequency (Hz)	Phase (degree)
99950	4.8	4.8	4.8	4.7	6	6.3	6.4	6.4	6.4
82520	3.2	3.2	3.2	3.2	4.7	5	5	5.1	5.1
68120	1.7	1.7	1.8	1.8	3.5	3.9	3.9	3.9	3.9
56250	0.3	0.3	0.4	0.4	2.5	2.9	2.9	2.9	2.9
46440	-1	-1	-0.9	-0.8	1.7	2.1	2.1	2.1	2
38330	-2.3	-2.2	-2.1	-2	0.9	1.4	1.4	1.4	1.3
31640	-3.6	-3.5	-3.3	-3.1	0.3	0.8	0.8	0.8	0.8
26120	-4.9	-4.8	-4.5	-4.3	-0.3	0.2	0.3	0.2	0.2
21530	-6.3	-6.1	-5.8	-5.4	-0.9	-0.3	-0.3	-0.3	-0.3
17770	-7.8	-7.6	-7.1	-6.6	-1.4	-0.7	-0.7	-0.8	-0.7
14700	-9.4	-9.1	-8.6	-7.9	-1.9	-1.2	-1.2	-1.2	-1.2
12110	-11.3	-10.9	-10.2	-9.2	-2.5	-1.6	-1.6	-1.7	-1.6
10010	-13.3	-12.8	-11.9	-10.6	-3	-2	-2	-2.1	-2
8252	-15.6	-15	-13.8	-12.1	-3.5	-2.5	-2.5	-2.6	-2.5
6812	-18.2	-17.4	-15.9	-13.8	-4.1	-3	-3	-3.1	-2.9
5625	-21.1	-20.2	-18.2	-15.5	-4.8	-3.5	-3.5	-3.6	-3.4
4643	-24.3	-23.2	-20.7	-17.3	-5.5	-4.1	-4.1	-4.2	-3.9
3833	-28	-26.6	-23.5	-19.2	-6.3	-4.7	-4.8	-4.8	-4.5
3164	-32.1	-30.4	-26.5	-21.2	-7.1	-5.4	-5.5	-5.5	-5.1
2612	-36.5	-34.4	-29.6	-23.3	-8.1	-6.3	-6.3	-6.3	-5.7
2153	-41.2	-38.7	-33	-25.4	-9.1	-7.2	-7.2	-7.2	-6.5
1777	-46.1	-43.1	-36.4	-27.6	-10.3	-8.2	-8.2	-8.1	-7.2
1470	-50.8	-47.5	-39.7	-29.7	-11.6	-9.4	-9.4	-9.2	-8
1211	-55.5	-51.8	-43	-31.9	-13.1	-10.7	-10.6	-10.4	-8.9
1001	-59.8	-55.7	-46.1	-33.9	-14.7	-12.1	-12	-11.6	-9.9
825.2	-63.5	-59	-48.6	-35.5	-16.3	-13.6	-13.5	-12.9	-10.8
683.6	-66.9	-62.2	-51.2	-37.5	-18.1	-15.3	-15.1	-14.4	-11.9
561.5	-70.1	-65	-53.6	-39.4	-19.8	-17.1	-16.8	-15.9	-13.1
463.9	-72.7	-67.4	-55.5	-41.1	-21.8	-19	-18.6	-17.5	-14.3
380.9	-74.9	-69.4	-57.3	-42.8	-23.9	-20.8	-20.4	-19.1	-15.3
317.4	-76.7	-70.9	-58.6	-44.2	-25.8	-22.5	-22	-20.5	-16.5
258.8	-78.3	-72.2	-59.9	-45.7	-27.7	-24.3	-23.6	-22	-17.7
214.8	-79.5	-73.1	-60.8	-47	-29.3	-25.7	-24.7	-23.1	-18.7
175.8	-80.6	-73.9	-61.6	-48.3	-30.7	-26.7	-25.5	-23.9	-19.4
146.5	-81.4	-74.4	-62.2	-49.4	-31.7	-27.2	-25.7	-24.2	-19.8
122.1	-81.9	-74.7	-62.7	-50.5	-32.4	-27.2	-25.5	-24.1	-19.8
97.66	-82.3	-74.7	-63.2	-51.6	-32.8	-26.6	-24.4	-23.2	-19.3
82.54	-82	-74.1	-62.7	-51.9	-32.2	-25	-22.7	-21.5	-17.5
68.13	-82.4	-74.2	-63.2	-53	-31.9	-23.6	-21.1	-20.2	-16.8
56.23	-82.9	-74.3	-63.9	-54.4	-31.2	-21.4	-18.7	-18.1	-15.4
46.42	-82.8	-74.1	-64	-54.8	-30.5	-20	-17.3	-16.8	-14.6
38.31	-82.9	-73.9	-64.5	-55.7	-29.3	-17.9	-15.2	-14.9	-13.2
31.62	-82.8	-73.6	-64.8	-56.3	-27.9	-15.8	-13.2	-13.1	-12
26.1	-82.6	-73.3	-65.2	-57	-26.2	-13.8	-11.4	-11.4	-10.8
21.54	-82.4	-73	-65.5	-57.5	-24.4	-11.9	-9.7	-9.9	-9.7
17.78	-82	-72.6	-65.9	-57.9	-22.5	-10.2	-8.2	-8.5	-8.7
14.68	-81.6	-72.2	-66.3	-58.2	-20.6	-8.6	-6.9	-7.4	-7.9
12.12	-81.1	-71.8	-66.6	-58.5	-18.6	-7.3	-5.8	-6.4	-7.1
10	-80.3	-71.2	-66.9	-58.6	-16.5	-6	-4.8	-5.5	-6.4
8.254	-79.7	-70.7	-67.1	-58.6	-14.6	-5	-4.1	-4.8	-5.5
6.813	-78.9	-70.3	-67.3	-58.4	-12.9	-4.2	-3.5	-4.3	-5.2
5.623	-78.1	-69.7	-67.5	-58.1	-11.3	-3.6	-3.1	-3.8	-4.9
4.642	-77.1	-69.2	-67.6	-57.7	-9.8	-3	-2.7	-3.5	-4.5
3.831	-76.1	-68.7	-67.6	-57	-8.5	-2.6	-2.4	-3.2	-4.2
3.162	-74.9	-68.1	-67.6	-56.3	-7.3	-2.2	-2.1	-2.9	-3.9
2.61	-73.6	-67.4	-67.2	-55.3	-6.3	-1.9	-1.9	-2.6	-3.6
2.154	-72.4	-66.9	-67.1	-54.3	-5.4	-1.6	-1.7	-2.4	-3.4
1.778	-70.8	-66.1	-66.5	-52.8	-4.6	-1.4	-1.5	-2.2	-3.1
1.468	-69.8	-66.1	-66.7	-51.6	-3.8	-1.2	-1.4	-2	-2.8
1.212	-68.1	-65.2	-65.8	-49.6	-3.3	-1	-1.3	-1.9	-2.7
1	-66.2	-64.1	-64.8	-47.5	-2.6	-0.7	-1	-1.7	-2.5
0.8254	-64.2	-63.2	-63.4	-44.8	-1.9	-0.4	-0.7	-1.4	-2.8
0.6813	-62.1	-62.1	-62	-42.3	-1.6	-0.4	-0.7	-1.3	-2.2
0.5623	-60.1	-61.4	-60.9	-39.6	-1.3	-0.4	-0.7	-1.3	-2.1
0.4642	-58.2	-60.6	-59	-36.8	-1.1	-0.4	-0.7	-1.3	-2.2
0.3831	-56.2	-59.8	-57.4	-33.9	-0.8	-0.4	-0.7	-1.2	-2.1
0.3162	-54.2	-59.3	-55.7	-30.9	-0.7	-0.4	-0.7	-1.2	-2.3
0.261	-52.2	-58.6	-53.9	-27.8	-0.5	-0.4	-0.8	-1.3	-2.2
0.2154	-50.2	-58	-52	-24.6	-0.4	-0.4	-0.8	-1.3	-2.3
0.1778	-48.1	-57.4	-50	-21.4	-0.2	-0.4	-0.8	-1.3	-2.4
0.1468	-46	-56.8	-47.7	-18.3	-0.2	-0.5	-0.8	-1.3	-2.5
0.1212	-43.7	-56.1	-45.4	-15.2	-0.1	-0.5	-0.9	-1.5	-2.6
0.1	-41.4	-55.2	-43	-12.3	0	-0.6	-1	-1.5	-0.5
0.08254	-38.6	-54.2	-40.2	-8.8	0.3	-0.4	-0.8	-1.7	-4
0.06813	-36	-53	-37.5	-6.4	0.3	-0.5	-0.9	-1.5	-3.5
0.05623	-33.3	-51.7	-34.8	-4	0.2	-0.6	-1.1	-1.6	-2.1
0.04642	-30.6	-50.1	-32.1	-1.9	0.2	-0.7	-1.2	-1.6	-3.1
0.03831	-27.8	-48.2	-29.3	-0.1	0.2	-0.8	-1.2	-1.7	-2.7
0.03162	-24.7	-46.2	-26.7	1.5	0.1	-0.9	-1.2	-1.6	-1
0.0261	-21.1	-43.8	-24	2.8	0.1	-0.9	-1.2	-1.2	0.9
0.02154	-19	-41.1	-21.6	3.8	0.1	-1	-1	-0.8	-1.8
0.01778	-17.6	-38.4	-19.3	4.7	0	-0.9	-0.9	-0.7	-1.5
0.01468	-15.7	-35.6	-17.1	5.2	0	-0.9	-0.7	-0.2	-0.9
0.01212	-14.5	-32.8	-15.2	5.7	0	-0.8	-0.5	0.2	0.1
0.01	-13.6	-29.8	-13.4	6.2	0	-0.7	-0.3	-0.7	0

## Sheet: Fig.3f
Z'(ohm)	Z''(ohm)	Z'(ohm)	Z''(ohm)	Z'(ohm)	Z''(ohm)	Z'(ohm)	Z''(ohm)	Z'(ohm)	Z''(ohm)	Z'(ohm)	Z''(ohm)	Z'(ohm)	Z''(ohm)	Z'(ohm)	Z''(ohm)	Z'(ohm)	Z''(ohm)
4.974	0.4156	4.988	0.4154	5	0.4175	5.01	0.4162	5.013	0.5234	5	0.5501	5.003	0.5572	5.003	0.5637	5.011	0.5653
4.959	0.2768	4.975	0.2757	4.986	0.2797	4.999	0.2785	4.997	0.4078	4.984	0.4359	4.989	0.44	4.994	0.4442	5.007	0.4437
4.953	0.1486	4.968	0.1486	4.983	0.1536	4.998	0.1534	4.987	0.3075	4.975	0.3378	4.984	0.3428	4.991	0.3431	5.01	0.3416
4.955	0.02774	4.972	0.02995	4.986	0.03641	5.002	0.0383	4.986	0.2198	4.974	0.2531	4.984	0.2555	4.994	0.2559	5.016	0.2549
4.968	-0.08854	4.985	-0.08696	5	-0.07745	5.021	-0.0725	4.995	0.1439	4.983	0.1793	4.994	0.182	5.004	0.1801	5.025	0.1798
4.984	-0.2002	5.001	-0.1963	5.02	-0.1832	5.043	-0.1752	5.006	0.07965	4.991	0.1199	5.002	0.1208	5.011	0.1199	5.037	0.1179
5.002	-0.311	5.022	-0.305	5.042	-0.2889	5.07	-0.2753	5.018	0.02346	4.999	0.06816	5.012	0.06883	5.02	0.06639	5.047	0.06656
5.024	-0.4287	5.047	-0.4213	5.069	-0.3997	5.101	-0.38	5.031	-0.0291	5.01	0.02127	5.02	0.02192	5.03	0.01859	5.06	0.01899
5.05	-0.5564	5.075	-0.5454	5.099	-0.5168	5.14	-0.4872	5.047	-0.07933	5.021	-0.02264	5.031	-0.02227	5.041	-0.02577	5.073	-0.02539
5.079	-0.6948	5.105	-0.6794	5.137	-0.644	5.183	-0.6024	5.066	-0.1253	5.032	-0.0631	5.044	-0.06291	5.053	-0.06758	5.088	-0.06488
5.113	-0.8485	5.142	-0.8273	5.178	-0.7813	5.235	-0.7252	5.085	-0.1717	5.046	-0.1021	5.057	-0.1019	5.068	-0.1074	5.105	-0.1044
5.15	-1.026	5.18	-0.9995	5.228	-0.9375	5.295	-0.8606	5.108	-0.2197	5.059	-0.1395	5.071	-0.1421	5.083	-0.147	5.123	-0.1408
5.192	-1.226	5.227	-1.191	5.283	-1.112	5.366	-1.007	5.132	-0.2673	5.077	-0.1788	5.088	-0.182	5.1	-0.1878	5.142	-0.1815
5.237	-1.459	5.277	-1.414	5.347	-1.314	5.447	-1.172	5.158	-0.3188	5.094	-0.2197	5.106	-0.2231	5.119	-0.2291	5.163	-0.2215
5.285	-1.733	5.332	-1.675	5.421	-1.545	5.538	-1.356	5.188	-0.3742	5.113	-0.2648	5.126	-0.2684	5.138	-0.275	5.181	-0.2644
5.334	-2.053	5.391	-1.981	5.504	-1.811	5.645	-1.563	5.221	-0.4353	5.134	-0.3129	5.148	-0.3183	5.164	-0.3251	5.207	-0.3094
5.385	-2.435	5.455	-2.341	5.597	-2.12	5.766	-1.794	5.256	-0.5038	5.158	-0.367	5.173	-0.3729	5.191	-0.3793	5.238	-0.359
5.436	-2.892	5.525	-2.77	5.706	-2.482	5.908	-2.057	5.298	-0.5813	5.185	-0.4278	5.202	-0.4341	5.222	-0.4404	5.273	-0.4129
5.488	-3.443	5.6	-3.285	5.83	-2.907	6.068	-2.354	5.343	-0.6668	5.216	-0.497	5.234	-0.5041	5.257	-0.5095	5.311	-0.4722
5.543	-4.103	5.686	-3.898	5.977	-3.402	6.252	-2.689	5.395	-0.765	5.252	-0.5757	5.272	-0.5825	5.298	-0.5861	5.356	-0.5385
5.601	-4.91	5.784	-4.64	6.149	-3.99	6.464	-3.071	5.454	-0.8777	5.292	-0.6659	5.313	-0.6733	5.344	-0.6735	5.406	-0.6119
5.665	-5.881	5.9	-5.53	6.355	-4.678	6.707	-3.503	5.522	-1.007	5.341	-0.7707	5.364	-0.7772	5.399	-0.7726	5.463	-0.6935
5.738	-7.043	6.036	-6.584	6.596	-5.476	6.984	-3.987	5.6	-1.154	5.395	-0.8888	5.423	-0.8947	5.461	-0.8843	5.528	-0.7816
5.823	-8.471	6.204	-7.872	6.892	-6.429	7.307	-4.542	5.69	-1.325	5.462	-1.028	5.492	-1.032	5.534	-1.012	5.603	-0.882
5.921	-10.17	6.409	-9.383	7.245	-7.519	7.668	-5.159	5.794	-1.518	5.539	-1.186	5.573	-1.186	5.62	-1.156	5.687	-0.9924
6.081	-12.17	6.701	-11.14	7.7	-8.733	8.101	-5.788	5.92	-1.735	5.633	-1.362	5.672	-1.358	5.721	-1.313	5.785	-1.108
6.227	-14.61	7.016	-13.28	8.204	-10.2	8.565	-6.568	6.061	-1.986	5.742	-1.568	5.787	-1.559	5.839	-1.494	5.894	-1.244
6.414	-17.69	7.427	-15.95	8.838	-11.97	9.118	-7.487	6.241	-2.247	5.884	-1.814	5.934	-1.797	5.985	-1.709	6.025	-1.401
6.638	-21.28	7.929	-19.02	9.574	-13.95	9.722	-8.484	6.444	-2.582	6.052	-2.085	6.109	-2.057	6.156	-1.942	6.173	-1.57
6.932	-25.76	8.583	-22.8	10.49	-16.32	10.43	-9.647	6.698	-2.97	6.267	-2.375	6.332	-2.357	6.368	-2.206	6.338	-1.732
7.267	-30.74	9.341	-26.93	11.49	-18.83	11.16	-10.85	6.979	-3.371	6.514	-2.702	6.586	-2.661	6.609	-2.476	6.541	-1.939
7.735	-37.41	10.4	-32.4	12.8	-22.05	12.08	-12.37	7.355	-3.864	6.854	-3.1	6.936	-3.025	6.934	-2.799	6.798	-2.172
8.272	-44.77	11.61	-38.32	14.22	-25.43	13.02	-13.94	7.769	-4.357	7.242	-3.484	7.33	-3.374	7.293	-3.105	7.079	-2.391
9.011	-54.36	13.26	-45.88	16.02	-29.63	14.15	-15.87	8.303	-4.93	7.755	-3.905	7.849	-3.742	7.763	-3.434	7.442	-2.62
9.847	-64.76	15.09	-53.91	17.91	-33.97	15.3	-17.84	8.874	-5.481	8.31	-4.273	8.407	-4.052	8.265	-3.713	7.82	-2.813
10.95	-77.11	17.35	-63.31	20.09	-38.92	16.57	-20.07	9.539	-6.054	8.958	-4.605	9.048	-4.31	8.837	-3.947	8.248	-2.974
12.85	-95.39	21.02	-76.76	23.16	-45.85	18.33	-23.17	10.48	-6.754	9.857	-4.931	9.931	-4.503	9.63	-4.128	8.832	-3.087
15.67	-111.7	25.13	-88.43	26.56	-51.53	20.14	-25.73	11.4	-7.173	10.66	-4.97	10.68	-4.467	10.31	-4.062	9.263	-2.912
17.95	-134.5	29.54	-104.5	30.03	-59.5	22.07	-29.31	12.46	-7.764	11.55	-5.049	11.48	-4.437	11.04	-4.064	9.805	-2.965
21.28	-169.8	36.12	-128.8	35	-71.38	24.85	-34.66	13.96	-8.447	12.68	-4.959	12.47	-4.211	11.93	-3.907	10.45	-2.887
24.51	-193.6	41.28	-144.6	38.44	-78.93	26.75	-37.9	14.89	-8.76	13.28	-4.827	12.95	-4.029	12.39	-3.742	10.78	-2.798
29.09	-232.9	49.06	-170.3	43.57	-91.18	29.6	-43.31	16.29	-9.139	14.08	-4.546	13.61	-3.687	12.97	-3.459	11.2	-2.635
35.45	-278.9	58.61	-199.4	49.4	-104.9	32.8	-49.28	17.73	-9.377	14.76	-4.183	14.09	-3.312	13.44	-3.134	11.56	-2.449
43.37	-334.1	69.9	-233.4	55.99	-120.9	36.5	-56.14	19.24	-9.486	15.34	-3.771	14.5	-2.915	13.83	-2.797	11.86	-2.255
53.68	-400	83.55	-272.9	63.51	-139.5	40.76	-63.97	20.77	-9.441	15.81	-3.336	14.81	-2.527	14.13	-2.465	12.12	-2.066
67.1	-478.1	99.79	-318.7	72.05	-161.1	45.67	-72.87	22.27	-9.244	16.18	-2.908	15.04	-2.168	14.36	-2.159	12.34	-1.892
84.51	-571.5	119.3	-372	81.89	-186.3	51.39	-83.02	23.71	-8.895	16.47	-2.503	15.21	-1.847	14.54	-1.888	12.54	-1.731
106.9	-682	142.6	-433.5	93.19	-215.6	58.02	-94.55	25.06	-8.421	16.68	-2.136	15.33	-1.57	14.68	-1.653	12.7	-1.587
138.4	-812.5	171.8	-503.9	106.4	-249.9	65.74	-107.5	26.29	-7.771	16.83	-1.763	15.42	-1.295	14.8	-1.414	12.86	-1.432
175.6	-966.4	204.9	-586.2	122.4	-289.4	74.8	-122.3	27.38	-7.129	16.94	-1.493	15.48	-1.11	14.82	-1.241	12.54	-1.216
224.2	-1148	244.3	-680.7	140.4	-335.8	85.39	-138.8	28.31	-6.475	17.02	-1.264	15.53	-0.9582	14.93	-1.118	12.92	-1.178
287.4	-1360	291.6	-789.7	161.6	-389.7	97.91	-157.4	29.09	-5.812	17.08	-1.072	15.57	-0.8339	15.02	-1.009	13.12	-1.116
367.7	-1607	347.5	-914.9	186.9	-452.6	112.6	-178.1	29.76	-5.161	17.12	-0.9097	15.61	-0.7341	15.1	-0.9174	13.27	-1.047
470.3	-1894	413.9	-1060	217	-526.1	130.6	-201.2	30.31	-4.546	17.16	-0.7754	15.65	-0.6504	15.17	-0.8353	13.41	-0.9793
599.6	-2228	493.1	-1227	252.7	-612.1	151.4	-227.3	30.77	-3.969	17.19	-0.6618	15.69	-0.5807	15.24	-0.767	13.52	-0.913
768.3	-2607	588.2	-1411	296.8	-707.1	175.6	-253.8	31.13	-3.453	17.21	-0.5648	15.72	-0.5207	15.31	-0.707	13.63	-0.8574
969.4	-3049	697.7	-1634	348.2	-825.2	205.4	-285.6	31.44	-2.963	17.23	-0.4847	15.76	-0.4679	15.38	-0.6463	13.77	-0.8157
1229	-3534	830.6	-1870	412.4	-949.7	239.1	-315	31.67	-2.549	17.25	-0.4183	15.79	-0.4266	15.43	-0.6015	13.8	-0.7452
1527	-4145	978.7	-2205	485.8	-1127	284	-357.8	31.91	-2.141	17.27	-0.3564	15.84	-0.3797	15.52	-0.5412	13.91	-0.6847
1913	-4765	1161	-2507	579.4	-1289	330.4	-388.6	32.03	-1.821	17.29	-0.3115	15.88	-0.3495	15.57	-0.5071	13.99	-0.6509
2399	-5430	1380	-2845	693	-1471	382.5	-416.8	32.15	-1.454	17.3	-0.2259	15.91	-0.2806	15.62	-0.4767	14.08	-0.6204
2992	-6183	1637	-3239	838.8	-1673	445.2	-442	32.23	-1.05	17.3	-0.1173	15.93	-0.1937	15.61	-0.3884	13.28	-0.6572
3654	-6895	1914	-3612	1001	-1879	504.6	-458.4	32.27	-0.8832	17.3	-0.1161	15.94	-0.1985	15.7	-0.3664	13.93	-0.5251
4426	-7689	2225	-4077	1197	-2149	570.8	-472.5	32.31	-0.732	17.3	-0.1136	15.97	-0.2005	15.75	-0.3568	14.11	-0.5203
5307	-8543	2576	-4571	1420	-2366	640.4	-479.3	32.34	-0.5952	17.31	-0.1124	15.99	-0.2016	15.79	-0.3517	14.37	-0.5552
6312	-9439	2969	-5110	1682	-2632	709.8	-476.9	32.35	-0.4737	17.31	-0.1144	16.02	-0.2011	15.86	-0.3454	14.56	-0.5259
7440	-10310	3419	-5749	1985	-2915	778.1	-465.1	32.37	-0.3746	17.31	-0.1139	16.03	-0.2031	15.91	-0.3454	14.53	-0.5959
8716	-11230	3918	-6417	2335	-3205	842.7	-443.6	32.38	-0.2836	17.32	-0.1186	16.07	-0.2146	15.94	-0.3481	14.34	-0.554
10140	-12150	4496	-7199	2733	-3498	900.3	-412.3	32.38	-0.2064	17.31	-0.1236	16.11	-0.2136	16.01	-0.3615	14.61	-0.5972
11740	-13080	5149	-8038	3193	-3801	948	-372.2	32.37	-0.1399	17.31	-0.1312	16.12	-0.2236	16.07	-0.3708	14.76	-0.6118
13530	-13990	5901	-9002	3692	-4063	984.7	-325.2	32.37	-0.08507	17.31	-0.1411	16.15	-0.2357	16.14	-0.3697	14.73	-0.6425
15520	-14840	6774	-10080	4260	-4324	1006	-273.9	32.37	-0.03717	17.31	-0.1513	16.18	-0.2469	16.21	-0.4217	14.67	-0.6782
17570	-15500	7780	-11200	4873	-4539	1013	-220	32.36	-0.00357	17.31	-0.1665	16.24	-0.2756	16.27	-0.4315	15.75	-0.1244
20130	-16080	9088	-12610	5618	-4740	1011	-156.8	32.36	0.1593	17.31	-0.1096	16.25	-0.2265	16.24	-0.4744	14.24	-0.9918
22690	-16480	10440	-13870	6287	-4830	985.3	-109.9	32.36	0.1535	17.3	-0.1452	16.33	-0.252	16.43	-0.4281	16.18	-0.9945
25190	-16530	12060	-15260	6996	-4871	950.7	-66.93	32.36	0.1409	17.3	-0.1801	16.36	-0.3132	16.56	-0.4496	15.29	-0.5541
27680	-16340	13960	-16690	7714	-4839	907.1	-30.59	32.36	0.1286	17.3	-0.2167	16.41	-0.3315	16.74	-0.4537	16.66	-0.9109
30020	-15820	16030	-17960	8399	-4722	857.4	-1.23	32.38	0.1058	17.31	-0.2489	16.51	-0.3589	16.82	-0.5051	15.51	-0.7443
31780	-14590	18620	-19400	9046	-4542	803.8	20.59	32.39	0.07902	17.31	-0.2726	16.58	-0.3579	16.92	-0.4696	16.16	-0.2684
32160	-12430	21430	-20540	9637	-4296	749	36.44	32.41	0.05374	17.33	-0.284	16.63	-0.3448	17.03	-0.3636	16.32	0.2598
32490	-11210	24480	-21380	10140	-4010	693.9	46.57	32.44	0.03101	17.33	-0.2901	16.7	-0.3056	17.11	-0.2507	16.77	-0.5302
33720	-10670	27770	-22040	10570	-3692	641.7	52.25	32.47	0.00635	17.33	-0.2853	16.7	-0.2546	17.15	-0.1977	16.47	-0.4258
33970	-9540	31170	-22320	10910	-3365	593.5	54.42	32.46	-0.00206	17.27	-0.261	16.74	-0.2055	17.11	-0.05134	16.41	-0.2652
33950	-8764	34640	-22340	11160	-3038	548.2	54.74	32.43	-0.00898	17.19	-0.241	16.74	-0.1371	16.97	0.06108	16.3	0.02437
34490	-8332	38140	-21880	11350	-2708	506.1	55.16	32.42	-0.0156	17.16	-0.224	16.7	-0.08704	16.64	-0.2005	16.07	-0.00683

[truncated: 19 more sheets: Fig.3h, Fig.3i, Fig.3j, Fig4a, Fig.4b, Fig.4c, Fig.4d, Fig.4e, Fig.4f, Fig.6b, Fig.6f, Supplementary Fig.11, Supplementary Fig.13, Supplementary Fig.14, Supplementary Fig.16, Supplementary Fig.20, Supplementary Fig.21, Supplementary Fig.22, Supplementary Fig.23]
